# Supplementary material for: Nuclear receptor modulators inhibit osteosarcoma cell proliferation and tumour growth by regulating the mTOR signaling pathway
Source: Cell Death Dis. 2023 Jan 21;14(1):51. doi: 10.1038/s41419-022-05545-7 (PMC9867777; doi:10.1038/s41419-022-05545-7)
Supplement: Supplementary file 9 — Supplemental_Table_S2 [file 41419_2022_5545_MOESM9_ESM.xlsx]

## Sheet: Sheet1
Table S2. Differentially expressed genes between U2OS cells treated with the NR modulators and untreated.
The U2OS cells treated with the NR modulators for 24hr were harvested to evaluate the primary and early effects of the NR modulators on gene expression at the whole transcriptome level.To identify differentially expressed genes, the R statistical package software DEseq2 was used. Genes with corrected p<0.05 and |log2(Fold Change)|≥0.5 were assigned as significantly differentially expressed genes …
RARb antagonist				PPARg antagonist				LXR agonist				Rev-Erba agonist
Symbol	logFC	P.Value		Symbol	logFC	P.Value		Symbol	logFC	P.Value		Symbol	logFC	P.Value
PCF11-AS1	-4.73135	0.000197385		LOC102723655	-5.27927	0.0413617		AADAT	-0.574417	0.00252863		CCDC180	-7.55511	1.7e-08
ABHD16B	-0.931263	0.00937695		HIPK1-AS1	-5.26108	0.0167616		AATF	-0.609121	0.000185483		LINC01099	-5.13232	0.0191065
TNF	-3.04949	1.82e-07		VSIR	-5.15626	0.0134893		R3HDML	-6.7402	2.9e-06		CD248	-5.02547	0.0111516
ACADL	-0.501769	0.012203		CORT	-5.14749	0.0495737		PRSS2	-6.45898	5.42e-06		UGT2A1	-4.92163	0.0249251
ACSBG1	-1.4417	0.0306667		NOMO1	-5.09271	0.00897484		PRDM16-DT	-5.54748	0.00504926		LINC00243	-4.83206	0.00651142
ACTA2	-0.587107	0.0358312		ADAMTS4	-5.0381	0.00477164		ABCA2	0.786374	0.000221263		DIRC3-AS1	-4.71997	0.0422426
TCIM	-3.04288	4.21e-21		CLEC12B	-4.96145	0.0094921		ABCA3	0.764242	0.00416899		CCDC63	-4.66836	0.00241943
CSF2	-2.87513	3.66e-07		OTOS	-4.9472	0.00459619		ABCA4	0.984181	0.00458052		MIA-RAB4B	-4.6424	0.0405033
ACTR3C	-4.41903	0.00134121		LOC100129931	-4.91809	0.0234468		ABCA7	0.94858	3.69e-05		LOC107105282	-4.6211	0.0431145
TRAF1	-2.44439	3.33e-27		DKK1	-4.89279	0.00846203		ISLR2	-5.22555	0.002734		GAL3ST1	-4.60663	0.0476686
ADAT2	-0.541556	0.0453872		FAM90A25P	-4.87588	0.0125314		ABCB8	-0.52546	0.00249554		LOC392196	-4.59101	0.0455017
ACTC1	-2.12329	2.9e-06		MEI1	-4.79505	0.0128753		ABCC1	0.580209	0.00522878		SLC4A10	-4.57885	0.0464963
ADORA2A-AS1	1.12997	0.0222727		KIF1C-AS1	-4.64838	0.0154067		ABCC2	0.857999	0.00620874		LCA10	-4.36558	0.0346543
CXCL8	-2.09167	3.87e-05		MIA-RAB4B	-4.61384	0.0419294		LINC01969	-4.91546	0.00119038		GDNF	-4.35156	0.048684
CCL2	-2.01898	1.26e-23		LOC392196	-4.56656	0.0468152		LOC100130172	-4.68851	0.0034432		LIX1L-AS1	-4.32792	0.0417674
AFF4	0.528901	0.0126711		CSNK2A3	-4.56578	0.0478595		ABHD4	-0.516098	0.000594619		TRIM53AP	-4.24326	0.0458255
ALG1L	-1.58648	0.0449116		IZUMO1	-4.47281	0.0300441		LOC100128059	-4.52517	0.00390299		LOC100132686	-4.20457	0.0486641
ALKBH2	-0.505451	0.0311154		OAS2	-4.4036	0.0293927		ACAD10	0.987645	5.8e-07		HTR6	-4.16518	0.0116824
PTX3	-1.91634	5.52e-09		SYCP3	-4.22125	0.0453794		ACADL	-0.559326	0.00937917		PSTPIP1	-4.15542	0.048879
AMACR	-0.595175	0.00437051		GAD2	-4.18704	0.017853		ACADSB	0.799925	2.32e-06		NOMO1	-4.11031	0.0280006
ACTG2	-1.84854	2.49e-05		LOC642929	-4.12781	0.0193718		ACAT2	-0.686833	0.000932085		NIBAN3	-4.05123	0.0483911
AMZ2P1	-0.550815	0.0394909		IGF1	-4.09065	0.0138238		ACBD7	0.8353	7.34e-09		TMEM183B	-3.89841	0.00840039
ANAPC10	-0.570778	0.0419907		PLLP	-3.97923	0.0447894		ACKR3	-0.594705	8.7e-06		LDHAL6A	-3.89194	0.0397845
ANAPC4	-0.507897	0.00213955		LOC285819	-3.87812	0.0215813		CGB8	-4.22414	2.41e-28		MEI1	-3.85204	0.0348715
ANKRD1	0.627045	0.00185134		TMEM225B	-3.74564	0.00633041		CGB3	-3.9521	9.97e-05		MAP3K15	-3.73487	0.04368
ANKRD11	0.544147	0.00428404		PCDH15	-3.62702	0.0279511		ACP2	-0.662726	4.98e-06		LOC100128966	-3.73285	0.0491125
ANKRD17	0.580044	0.0141455		INSL4	-3.53952	0.0452465		ACP6	0.611958	0.00827797		LOC441179	-3.70813	0.0357501
ANKRD46	-0.563942	0.00901025		INGX	-3.40774	0.0072654		ACSL4	-0.622953	2.55e-07		LOC400710	-3.68007	0.0111849
ANKRD53	-4.22813	0.0472353		ATXN2-AS	-3.19791	0.0382318		ACSL5	1.65828	0.00748274		LOC112267871	-3.5925	0.0226831
AOC2	0.68039	0.00334172		CCDC63	-3.07807	0.0138921		ACTB	-0.541141	7.03e-06		GAD2	-3.54868	0.0243048
IL24	-1.79459	0.000204252		SEPSECS-AS1	-3.02358	0.0181778		ACTN1	-0.656817	1.22e-05		ZNF705E	-3.53909	0.0235478
AOPEP	-0.501556	0.00859706		LINC01424	-3.01356	0.034392		C6orf15	-3.90874	8.83e-38		STX17-AS1	-3.34107	0.0253352
APAF1	0.560875	0.00245961		LINC01108	-2.95608	0.0329097		ACTR3	-0.632057	4.42e-05		FMO3	-3.09009	0.0154769
LINC02323	-1.68616	0.000163301		FTO-IT1	-2.92316	0.0170485		KRT17P2	-3.62451	2.59e-06		ART3	-3.04738	0.0475154
WNT10A	-1.64562	0.000311078		CPEB1-AS1	-2.83144	0.0432929		ACVR2B	0.655395	0.000477446		LAIR2	-3.03131	0.0460644
ICAM1	-1.63331	0.000637296		ASB2	-2.78926	0.0117837		TPTEP2-CSNK1E	-3.60092	0.000174922		INGX	-2.99436	0.00930921
LOC100506282	-1.43651	0.000803094		SPN	-2.63533	0.0122205		ACY1	-0.589739	0.00648429		GPR68	-2.9776	0.0158948
ARHGAP39	3.33081	0.00642685		HSPE1-MOB4	-2.62474	0.0127461		IGFL3	-3.1727	3.75e-20		BCRP3	-2.5792	0.0173667
ARHGEF34P	-5.09991	0.00343745		MYL4	-2.62422	0.0254103		ADA	0.624731	0.000171391		IMPA1P1	-2.55853	0.0258525
ARID3A	0.569328	0.00630496		LOC101929066	-2.56942	0.0441985		ADAM11	1.02344	0.00723037		NBEAP1	-2.47751	0.010647
BIRC3	-1.39237	5.49e-28		LINC01345	-2.55773	0.00167696		DEUP1	-3.06405	6.34e-13		GRIN2B	-2.47422	0.0107325
LOC100996842	-1.37366	0.000344679		FFAR3	-2.47891	0.0130351		ADAM15	0.571459	7.13e-06		CREG2	-2.35148	0.0499948
GVQW3	-1.3713	6.8e-05		MTRNR2L3	-2.45053	1.88e-05		ADAM19	-0.792578	0.000157125		ELSPBP1	-2.30094	0.0239889
ARRDC3	-1.34994	1.81e-09		NPPB	-2.40354	0.0418294		ADAM22	0.632523	0.00420393		TUBA3D	-2.25802	0.0313844
ARIH2OS	-1.17043	0.0425105		SGIP1	-2.35333	0.0362763		ADAM23	0.734268	9.63e-08		SEC24B-AS1	-2.24994	0.0188546
ARL17B	-0.548767	0.0370521		ARTN	-2.32279	0.0411999		CGB2	-2.87351	0.00223816		RN7SL2	-2.21204	0.0241695
ARNTL	0.54772	0.0065933		RN7SL2	-2.25269	0.0192366		PGM5P4-AS1	-2.86504	9.82e-05		RAET1G	-1.94995	0.0439557
CA5B	-1.34635	0.000630481		CCL7	-2.24067	0.00585015		NOX4	-2.77839	6.69e-35		ITGB1BP2	-1.92375	0.0416634
FMC1-LUC7L2	-1.33667	0.000645684		LINC01551	-2.07395	0.0190698		F13A1	-2.59967	0.000163131		BOLL	-1.91435	0.0406665
ASB13	-0.543775	0.00541631		RFPL1S	-2.00799	0.0181689		ODAPH	-2.58586	7.46e-23		LINC01976	-1.88955	0.0435156
ASNSP1	1.08659	0.0361219		TP53TG3HP	-1.9735	0.0433243		LEFTY2	-2.57719	0.000142014		LINC01551	-1.84152	0.0348693
ASXL2	0.655529	0.0116139		MPZL2	-1.97265	0.0380399		KLHL26	-2.52233	2.26e-24		TNK1	-1.73886	0.0256272
MYLIP	-1.33636	4.22e-08		SEC24B-AS1	-1.96677	0.0364681		ADARB1	0.823084	0.00053381		MFF-DT	-1.73857	0.018635
ATG16L2	-0.751059	0.00485234		OR7E14P	-1.93774	0.0406476		ADCY1	0.986114	0.000800589		CCKBR	-1.68683	0.0399619
ATG9B	-1.46375	0.0254786		MAMSTR	-1.92695	0.00848098		ADCY9	0.732764	0.00288455		RNF32	-1.67466	0.00319151
ATP2A1	1.22874	0.00815007		RAET1L	-1.87174	1.15e-06		MAP3K7CL	-2.49867	7.74e-26		PLEKHD1	-1.64698	0.028987
ATXN7	0.519735	0.00460412		LIMS4	-1.854	0.0184902		ADD2	0.594502	0.00309429		KIAA1671-AS1	-1.6002	0.0152626
GPRIN3	-1.27623	6.22e-05		H3-3A	-1.83473	0.0139085		ADGRA2	0.908464	0.00709096		LINC02255	-1.59985	0.0370381
AVIL	1.69616	0.00145765		GPR20	-1.81647	0.0328099		ANXA8L1	-2.44813	3.98e-32		LOC105369201	-1.54526	0.0397202
TCTE3	-1.25444	8e-05		TIAF1	-1.74879	0.00551196		LINC00312	-2.4301	0.00120665		CAPS	-1.53072	0.019092
B3GALT6	-0.681501	0.00258816		CFAP65	-1.71367	0.0175136		DYSF	-2.34574	5.61e-30		HOXA5	-1.52314	0.0394253
BABAM2-AS1	-1.57268	0.0480768		IL24	-1.65266	1.52e-06		ADGRG6	0.733457	0.00181323		PIWIL4	-1.47065	0.00655192
ZNF572	-1.24937	6.96e-05		MBL1P	-1.64651	0.0460484		WNT5B	-2.32242	3.47e-12		POC1B-GALNT4	-1.46999	0.00158521
TPM1-AS	-1.2315	3.97e-20		ITGA10	-1.60525	0.0466274		ADGRV1	0.963841	0.000350393		ACSBG1	-1.46679	0.015258
EPPK1	-1.2218	2.1e-07		TPTEP2-CSNK1E	-1.60018	0.0372442		ADORA1	-0.926391	7.75e-06		MYLIP	-1.44335	3.64e-09
BCL11B	0.62336	0.0383509		ZNF426-DT	-1.59767	0.00547935		ADORA2B	-0.923945	3.71e-06		LRRC66	-1.43453	0.0143176
BCL3	-0.93565	0.00292698		BABAM2-AS1	-1.58133	0.019133		ADSS2	-0.614811	2.12e-05		ADAMTS5	-1.39472	0.0174399
ZNF691	-1.2188	4.45e-06		KRT17P2	-1.54339	0.00310362		AFAP1	0.813202	6.08e-05		RN7SL3	-1.37807	0.0359208
BCORL1	0.585405	0.0031598		IPO11-LRRC70	-1.52656	1.64e-05		AFF2	0.762482	0.00689393		ZNF426-DT	-1.37681	0.0161273
BDNF-AS	1.43412	0.0371282		LINC01833	-1.5134	0.0282591		AGAP2	0.909511	1.05e-08		POTEG	-1.36927	0.0450173
KLHL30	-1.1609	0.00115092		DCST1-AS1	-1.50654	0.032761		AGAP2-AS1	-0.88352	1.4e-07		WNT9A	-1.30019	0.00291975
BHLHB9	0.527283	0.0340999		PAMR1	-1.4926	0.0157105		AGAP5	0.942634	0.00337229		LOC105370941	-1.29003	0.0115991
HOXA3	-1.14966	9.74e-05		LDB3	-1.46302	0.0317935		TNFAIP6	-2.26971	3.28e-24		PHACTR3	-1.28467	0.0438331
TGFB2-OT1	-1.14457	0.000287515		RN7SL3	-1.4558	0.0280799		AGPS	-0.56214	3.92e-06		LRRC29	-1.26325	0.0448682
BMP2K	0.560211	0.0272832		ST14	-1.45414	0.0441731		LMCD1	-2.25893	3.61e-44		C5orf58	-1.22239	0.0413888
BMP4	0.684811	0.0104271		ETV2	-1.44821	0.0174246		AIG1	0.659391	0.000660794		RYR3	-1.05086	0.013431
BMP8B	1.34499	0.00396323		GATA2	-1.43961	0.00745599		KIAA1671-AS1	-2.2347	0.00406041		BIVM-ERCC5	-1.02011	0.0466311
BMS1P1	-0.704389	0.00706636		IL12A	-1.4158	0.0369304		AK9	0.777903	0.00261285		AGBL3	-1.00661	0.0442511
BMS1P2	-0.640836	0.0270524		IL16	-1.39857	0.0265414		EGR4	-2.19444	1.92e-19		PMF1-BGLAP	-0.987012	0.0446947
BMS1P22	-0.634553	0.0486818		KLRC2	-1.39759	0.0391889		KRT17P1	-2.19255	6.4e-07		EPHA6	-0.946538	0.0365143
BMS1P4-AGAP5	-0.739964	0.0309834		CYTH4	-1.37284	0.0425939		AKIP1	-0.801624	5.29e-06		KRT17P1	-0.941681	0.00446252
ZNF485	-1.14354	6.93e-06		LRRC75B	-1.36491	0.033211		LINC01614	-2.11365	2.63e-09		SCIN	-0.927945	0.0309064
BOLA3-AS1	-0.888402	0.0149139		GBP1	-1.35727	4.28e-15		ALDH1B1	-0.964261	7.37e-13		LOC100996842	-0.917029	0.00769296
BORCS7-ASMT	1.19941	0.0181424		EPPK1	-1.35563	1.04e-10		ALDH2	0.502274	0.0010225		BOLA3-AS1	-0.916537	0.0107152
ZNF239	-1.13069	2.42e-08		LRMDA	-1.35164	0.013209		ALDH3B1	0.527384	0.000182849		WT1-AS	-0.901325	0.029301
BRINP2	5.19689	0.00225445		ACSBG1	-1.34587	0.0337003		ALDOA	0.882675	5.16e-06		SGSM1	-0.901179	0.0182009
PTGES3L	-1.12751	0.00120741		LRRC29	-1.33053	0.0270124		TIAF1	-2.10712	0.000939242		ZNF738	-0.896156	0.01116
PARS2	-1.08883	1.6e-05		GAGE12D	-1.31218	0.000131682		ALG14	-0.698828	0.00086523		HOXD10	-0.878018	0.000340391
C11orf71	-0.54607	0.00951976		MHENCR	-1.27167	0.0481351		ALG1L	1.34361	0.00898002		SMG1P5	-0.877425	0.00331093
C12orf73	-0.971128	0.0309261		ATP2A1-AS1	-1.23314	0.0135241		ALKBH5	0.548776	0.00034035		SBK1	-0.870094	0.00853028
C12orf76	-1.0268	0.00967096		GBP1P1	-1.20187	0.0417789		ALKBH6	-0.668653	0.000370304		MBLAC1	-0.864334	0.0482195
CD83	-1.08408	5.51e-08		LINC01429	-1.1767	0.0393682		ALKBH8	-0.841566	1.5e-08		OXGR1	-0.838591	0.0453725
C16orf91	-0.555425	0.0166654		PGBD3	-1.16795	2.01e-05		ALMS1-IT1	0.704945	0.00750102		LOC283335	-0.831802	0.0366763
C17orf58	-0.556522	0.0100938		LEMD1	-1.153	0.0459197		ALPK3	1.09218	0.00680959		LOC101929709	-0.805014	0.0474549
UBOX5	-1.07353	0.000194173		LINC02018	-1.14985	0.00923317		KRT16	-2.107	1.53e-05		TESMIN	-0.800991	0.0331819
C19orf81	-0.622075	0.0215428		ADAMTS5	-1.14919	0.034505		ALYREF	-0.943134	5.04e-09		ABCA1	-0.787245	0.0102146
C1GALT1C1L	-0.552797	0.00988103		GOLGA8N	-1.14466	0.0320866		TGFB2-OT1	-2.10234	2.55e-12		SLCO1B3-SLCO1B7	-0.755603	0.0491367
C1orf131	-0.541103	0.00311308		MTRNR2L6	-1.14091	5.99e-05		RHEX	-2.10222	0.0025677		HOXB6	-0.754567	0.00627793
RAET1L	-1.05209	0.00103963		ACTC1	-1.11703	0.00368974		LINC00942	-2.06423	6.92e-08		LOC101927699	-0.748991	0.0388601
CSKMT	-0.996321	0.000519839		B3GALT5	-1.10983	0.0116088		LRRC75B	-2.05206	0.000445702		LUARIS	-0.733829	0.000791738
C2CD2L	0.632612	0.01315		TGFB2-OT1	-1.09569	9.67e-05		ANXA8	-2.03358	4.62e-12		NPAS4	-0.725064	0.0154318
C3orf80	-1.0045	0.00270139		PDE6B	-1.08828	0.0455231		IPO11-LRRC70	-2.0255	4.03e-06		RUNX3	-0.717707	0.0045071
PLPP6	-0.979486	3.18e-07		ARL17B	-1.08046	1.99e-05		ANKRD28	-0.672098	3.9e-08		BMF	-0.685304	0.00930233
CCDC71	-0.97398	0.000260018		PAX8-AS1	-1.07534	0.0226712		CCIN	-2.01903	0.00134115		LINC02315	-0.672974	0.0339474
C6orf226	-0.595824	0.027089		C8orf44	-1.00864	0.0137371		ANKRD30B	1.46508	0.00946468		MTCP1	-0.6653	0.0247915
LINC01572	-0.973725	0.000772558		LOC105373311	-1.00312	0.0017204		ANKRD34A	-0.776044	0.00634448		TNFSF15	-0.664342	0.00345612
CABLES2	0.560715	0.0187447		POC1B-GALNT4	-0.994707	0.00618897		ANKRD36C	0.77771	0.00841461		KLHL26	-0.660313	0.0231553
CAPSL	-1.19286	0.0360138		GAGE2B	-0.993324	1.95e-07		ANKRD6	0.694271	0.00307169		HES1	-0.659276	0.00250551
CARNMT1-AS1	-3.66622	0.0347053		LINC02323	-0.988606	0.0269557		MIRLET7BHG	-2.00663	0.00118876		GAS1	-0.65888	0.0432951
CASC15	-0.756199	0.0311278		MTRNR2L1	-0.987759	4.87e-07		CSRP3	-1.99546	4.78e-06		GPRIN3	-0.654762	0.0281075
CASZ1	0.797038	0.00175205		NPR3	-0.981134	0.03585		ANO8	0.765408	0.000161147		ETFBKMT	-0.651107	0.0348463
CCDC120	0.663924	0.00283424		MTRNR2L9	-0.973382	4.86e-06		RSC1A1	-1.9943	0.000519603		PSLNR	-0.630845	0.0331562
CCDC167	-0.567614	0.00596867		ACTG2	-0.972026	0.0105006		FOXS1	-1.99411	2.05e-12		TRPC1	-0.626621	0.00249191
CCDC168	3.34411	0.0270984		SMIM38	-0.972009	0.00942192		ANP32B	-0.691869	0.000550772		ATF7IP2	-0.626072	0.0477807
CLDN1	-0.965249	3.56e-10		ETFBKMT	-0.969164	0.00301338		ANTXR2	0.93515	2.93e-06		STON2	-0.598697	0.00408944
CCDC87	-2.84864	0.0123387		KCNK3	-0.937781	0.0388536		APOD	-1.98968	0.000900648		EGR2	-0.595236	0.0017831
CCKBR	-2.0931	0.0225131		DPY19L2P4	-0.930554	0.00859837		KIAA1324	-1.95958	4.04e-26		LOC284454	-0.591403	0.00711842
KRT75	-0.96219	1.54e-05		GMFG	-0.930391	0.0170113		DAPP1	-1.95013	0.00185653		PDGFB	-0.582412	0.00345895
CCL20	-0.867038	0.00410403		C4orf54	-0.911025	0.00387836		SPTBN5	-1.91967	7.25e-13		GASAL1	-0.574728	0.0119731
CCL7	-2.52849	0.0154753		ADAMTS1	-0.907153	9.3e-06		AOPEP	-0.637246	0.00180647		LOC441666	-0.565893	0.00732984
LOC100507599	-0.954083	0.000308644		FMC1-LUC7L2	-0.902274	0.0181491		SCX	-1.90342	2.48e-11		ABCG1	-0.564319	0.0095521
CCT6P3	-0.707474	0.0345586		FAM110B	-0.895026	0.0124984		TUBA4A	-1.89015	3.35e-23		DEPP1	-0.559644	0.00480452
OLR1	-0.943749	0.000102544		FLRT3	-0.88189	0.00976484		LOC554249	-1.88054	2.41e-05		EGR1	-0.54706	0.00703184
ZNF419	-0.921967	0.000599031		NANOS1	-0.874566	0.00581069		APBA2	0.686763	0.000239198		HSPA1B	-0.535686	4.36e-05
RUNX3	-0.912484	0.000938867		SCHIP1	-0.871461	6.83e-05		AMIGO2	-1.87868	2.04e-43		IL11	-0.525085	0.0138832
TNFAIP2	-0.910189	7.7e-07		LINP1	-0.866269	0.0201206		APLP1	0.550269	0.000121358		NKX3-1	-0.511403	0.0051079
CDC42EP2	-0.523443	0.0152238		HOXB8	-0.863009	0.033909		APOBEC3B	-0.7253	1.84e-07		CLDN4	-0.510506	0.000973962
TMEM177	-0.908927	3.45e-06		ACTR3B	-0.853925	0.0170332		AP1M2	-1.85268	3.04e-14		JUNB	-0.506287	0.0291177
CSF1	-0.906662	8.69e-07		MTRNR2L10	-0.844968	0.0385497		APOL6	0.670742	0.000563521		BCL11A	-0.505207	0.000918434
CDPF1	-0.711915	0.0111377		LMOD1	-0.838052	0.000256233		APTX	-0.563018	0.000657204		MLPH	-0.50192	0.0344788
NEAT1	-0.904642	1.27e-14		KRT75	-0.831173	7.11e-05		AQP1	-0.805936	1.44e-08		AREG	0.500974	0.0144612
CECR2	0.672936	0.0027607		EGF	-0.829124	9.57e-06		AR	0.810738	0.000890144		SLC38A1	0.503371	0.00643463
WDR5B	-0.894746	4.01e-06		PSLNR	-0.821201	0.00482239		APCDD1L-DT	-1.81975	3.53e-08		FBXO48	0.506111	0.0475944
CEP83-DT	-2.74799	0.00488081		SLC27A3	-0.806005	0.014142		ARG2	0.637317	0.000284499		FAM86DP	0.512284	0.0406034
CERS1	-1.08678	0.0358903		NOTCH2NLC	-0.804584	0.00335089		ADAMTS16	-1.81925	8.49e-11		TMEM150A	0.512351	0.0478162
C1orf74	-0.893953	0.00102723		STARD5	-0.800404	0.00140387		MISP	-1.80761	6.22e-10		GOLGA2P11	0.513116	0.00904307
CFAP45	-1.06624	0.0240357		EGR4	-0.799479	5.81e-05		ARHGAP25	0.764392	0.00272136		SLC1A5	0.51593	0.000223736
NFKBIE	-0.886616	0.000132992		LOC145694	-0.787637	0.000386008		ARHGAP26	0.729228	0.000530867		EIF2AK3	0.522645	0.000150294
MTRES1	-0.886552	0.000451717		DMKN	-0.784541	0.0354574		ARHGAP28	0.659556	0.00281506		ANKRD11	0.527288	0.0128432
GPCPD1	-0.876897	7.73e-09		SNHG11	-0.77193	0.0456948		KRT17	-1.77583	2.12e-14		C15orf61	0.527626	0.0462546
EID2B	-0.866494	0.000820953		FZD8	-0.770709	0.0350185		PMF1-BGLAP	-1.767	0.00240418		TRIML2	0.528335	0.0415212
CHMP6	-0.502867	0.00202901		NPAS4	-0.763118	0.0039538		ARHGAP44	0.608832	0.00328049		ALS2CL	0.530144	0.044193
ZNF662	-0.864415	0.00025772		CDK3	-0.762292	0.0195354		NCF2	-1.74793	1.13e-21		PXK	0.531662	0.00378732
FANCF	-0.860537	0.000154569		CCDC122	-0.761137	0.0109226		SLC46A3	-1.71656	2.07e-21		PMS2P3	0.534266	0.0238861
CLDN20	-4.37281	0.0227024		BOLA3-AS1	-0.758143	0.0326099		ARHGEF17	0.566978	0.00281209		RSC1A1	0.541951	0.0298738
CLEC7A	-0.997604	0.0381701		GBP2	-0.748479	2.38e-07		ARHGEF2	-0.604405	8.88e-05		GARS1	0.544234	1.42e-07
PDGFA	-0.849446	6.66e-06		DUSP8	-0.741306	9.11e-05		ARHGEF25	0.502391	0.000322316		ZNF773	0.546439	0.0277464
COA6-AS1	-1.03285	0.0107715		TTLL1	-0.719573	0.00981525		ARHGEF26	0.672742	7.75e-05		LOC102724814	0.547539	0.0202074
COPS9	-0.547624	0.0134258		PEX7	-0.700613	0.0123455		ARHGEF3	0.556981	0.00099846		LOC100505915	0.554116	0.032899
ZBTB49	-0.84349	0.000795288		TAGLN	-0.696788	7.62e-05		IER5L	-1.71207	3.32e-14		ASNS	0.556052	0.00396071
COX18	-0.536278	0.0271677		VCAN	-0.694554	0.0191539		CGB5	-1.71106	0.00390997		ANO2	0.556394	0.0265635
TRIM47	-0.837834	1.3e-08		BOLA2	-0.689582	0.0317851		ARHGEF40	-0.57999	0.000603138		NAV3	0.563805	0.0337144
CPLX2	-1.57019	0.0187464		NIPSNAP3B	-0.687077	0.00677413		IGFL2	-1.69107	0.00123218		PSPH	0.566371	0.000640545
CPT2	-0.501763	0.0314917		ZNF433-AS1	-0.683795	0.0281116		ARID5A	-0.50495	0.00581046		MT1E	0.567111	0.00530901
CREBBP	0.599856	0.0117502		CYP2R1	-0.682288	0.0056046		ARID5B	0.503795	0.000352319		MT2A	0.568894	0.00680446
NSUN5P1	-0.827714	0.000133528		MSX1	-0.681898	0.0152685		ARHGAP31	-1.68404	1.57e-11		TMEM200C	0.575872	0.000758322
CRISPLD2	0.704488	0.00721549		CHURC1-FNTB	-0.678974	0.0316		ARL6IP6	0.547427	0.000816225		BIRC3	0.576095	0.0351833
CROCCP3	-0.748265	0.0318001		TTC32	-0.678021	0.0412632		ARL8A	-0.646247	0.000117936		FAM107B	0.583267	1.98e-05
RIOX1	-0.808136	1.97e-07		AKAP5	-0.673706	9.91e-05		LIF	-1.67127	9.84e-36		TDRP	0.590416	0.0234
CDC37L1	-0.804261	0.000164951		MTARC1	-0.671247	0.0212597		ARMC2	1.00953	0.00933296		IFRD1	0.594609	2.76e-05
PDGFB	-0.797669	8.69e-05		NAP1L6P	-0.670903	0.0426788		SERF2-C15ORF63	-1.6708	9.81e-08		TUBE1	0.597262	0.000108647
TADA2A	-0.796995	1.22e-05		TFPT	-0.651697	0.00935561		ARMC4	0.611014	0.00340942		BCL6	0.597497	0.000300979
HPS6	-0.792351	9.29e-05		PALM3	-0.647969	0.0394462		ARMC9	-0.51951	0.00963555		PAXIP1-AS1	0.605846	0.0296098
CSRNP3	0.706844	0.0277812		SOCS3	-0.646891	0.000283544		ARMCX4	-0.640218	0.00282768		C6orf132	0.614197	0.00521523
CST6	-3.47997	0.0182769		RAB30-DT	-0.644779	0.00547744		LPAR5	-1.66615	5.54e-13		VEGFA	0.624441	6.43e-07
CT45A5	-2.12386	0.0220543		NKX2-5	-0.639099	0.00185465		ARPC4	-0.539072	0.000163337		NFIL3	0.629496	0.000381261
CTAGE1	1.0431	0.0497319		C14orf39	-0.634914	0.00831999		ARPC5L	-0.575087	0.0031015		JDP2	0.630406	0.000395231
CTH	0.584236	0.00195547		EDN1	-0.633734	0.015748		ARRB1	0.660411	3.27e-06		LINC01096	0.630623	0.0432846
CXCL3	-1.66888	0.00122159		MTRNR2L2	-0.621276	9.63e-14		SERPINE1	-1.65963	1.51e-19		ATF4	0.631083	0.00209385
IL32	-0.784047	0.000252502		ACYP2	-0.620527	0.047736		S100A2	-1.65767	1.16e-13		SLC6A9	0.634543	6.32e-05
CYB5RL	-0.575442	0.00768104		CARD8-AS1	-0.620041	0.0280119		ASAP3	0.532365	0.00239839		MTHFD2	0.637561	5.5e-05
KCTD11	-0.764362	7.54e-10		LINC02547	-0.616758	0.0469554		FZD8	-1.64897	4.16e-05		FAM86C1	0.638044	0.0138548
CYP4F30P	-0.862361	0.035775		MTRNR2L8	-0.615452	2.53e-08		ASCC1	0.544302	9.63e-05		CEBPG	0.638492	2.58e-07
PALB2	-0.754245	5.58e-05		SAP30	-0.608599	0.0257854		CFAP58	-1.64349	1.76e-07		VLDLR	0.643187	0.000188289
CZ1P-ASNS	1.57131	0.0417079		PAXX	-0.607601	0.0217576		ASIC3	-0.850533	0.00432072		PTGS2	0.650129	0.0175632
ZNF334	-0.753577	0.000176761		CDK5R2	-0.602649	0.0232238		ASMTL	0.538302	0.00133123		PRR19	0.650694	0.0241944
TRPC1	-0.74373	0.000834658		CFAP58	-0.596645	0.0487873		ASNS	-0.603462	0.003792		PMAIP1	0.653412	0.000296512
ZNF133	-0.742939	0.000303287		LOC107985544	-0.596468	0.0205493		ASPH	0.730073	1.03e-09		SLC3A2	0.658289	2.64e-05
DCXR	-0.633961	0.0159192		ZNF747	-0.596192	0.0118908		ASPHD2	-0.662118	0.00175586		OLR1	0.664572	0.0245515
DDIT3	0.546288	0.0030483		C19orf81	-0.592386	0.0200755		ASTN1	0.846749	0.000104858		ALDH1L2	0.667715	0.00304607
TMEM186	-0.742259	0.000251101		REX1BD	-0.588987	0.0402611		TMEM217	-1.64254	1.76e-07		TRAF1	0.673916	0.0474212
DDX28	-0.600351	0.00929644		CCT6P3	-0.587615	0.0376684		SLN	-1.64223	1.18e-33		DZANK1	0.678328	0.0209004
DEDD2	0.570866	0.00190966		CYP2U1	-0.585579	0.021731		ATF3	-0.5725	0.0012469		HERPUD1	0.682275	1.51e-06
DENND2A	1.13624	0.0459192		NR2F2	-0.581813	0.000406566		C5orf46	-1.64143	9.83e-06		PSAT1	0.684389	2.41e-07
DHRS4L2	2.4085	0.0249323		SGF29	-0.576631	0.0162992		ATF7IP	0.965209	6.75e-05		STAT5A	0.688646	0.00507384
AUNIP	-0.740173	3.91e-05		MGAM	-0.57221	0.0135445		ATG101	-0.566407	0.00151371		PNMA5	0.700767	0.0330126
DLEU2L	-2.79269	0.0167369		TCIM	-0.57064	0.011831		ATG3	-0.505563	0.00344604		KIAA1211L	0.715209	0.00185677
DMKN	-0.733925	0.0367194		PDCD2L	-0.569502	0.0207387		ATL1	-0.619636	0.00343281		STX11	0.724654	0.0322295
ITFG2	-0.730615	0.000378203		IL11	-0.569487	0.00726213		ATN1	-0.549426	1.86e-05		CEBPB	0.726722	5.43e-05
TNFRSF9	-0.724406	2.24e-05		POLE4	-0.561491	0.00591029		MFSD1	-1.6413	3.53e-29		SH3RF3-AS1	0.730126	0.0178901
ZC3H10	-0.72073	0.00105539		ACYP1	-0.561151	0.0361389		ATP10D	0.502466	0.00235332		APOL6	0.733882	0.000646184
DNAJC28	-0.831981	0.0331205		DOK5	-0.560347	0.0266905		ATP11A	0.811405	0.00284871		PLEKHF1	0.733996	9.57e-06
NDUFV3	-0.719153	0.000899825		LCP1	-0.555387	0.00138977		SYNPO2L	-1.62205	5.39e-07		IRAK2	0.738911	0.0270513
DOCK10	0.697034	0.0127582		PET100	-0.553129	0.0195545		KRT75	-1.61887	7e-11		TRPV3	0.743883	0.0110843
DNM3OS	-0.71689	0.000175554		CBWD6	-0.552561	0.0224504		TPM1-AS	-1.57876	5.49e-31		ISL2	0.744344	0.00376801
DOLK	-0.55991	0.00204746		TRPC1	-0.546894	0.0115979		ATP2B4	0.865717	0.00028986		ZNF419	0.745523	0.000502367
DTD2	-0.516894	0.00371347		ALKBH2	-0.545504	0.0267038		ATP6V0E1	-0.574083	5.69e-05		PEX12	0.750737	0.00287458
DUBR	-0.618082	0.00307305		SNURF	-0.544231	0.0493035		GPR85	-1.56459	0.00163863		LY6G5B	0.757745	0.0062555
DUSP1	0.566651	0.00240671		HOXB7	-0.542297	0.0153852		ATP6V1H	-0.501515	0.00064419		SPX	0.760969	0.0493066
ZNF7	-0.716295	1.72e-08		NABP1	-0.542055	5.04e-05		ATP7B	0.889504	0.00526639		ALOXE3	0.773816	0.0400846
LFNG	-0.714232	2.24e-08		ANKRD1	-0.541742	0.00580267		ATP8A1	0.627508	0.00049804		GRHL1	0.774503	0.0019764
RELB	-0.712889	2.71e-05		LINC00339	-0.538395	0.0253655		ATP8A2	0.814296	0.000645822		FAM167A	0.777146	0.0162872
MOCS3	-0.705663	0.000536711		UBALD1	-0.535533	0.00421864		RAET1L	-1.55963	4.04e-05		LOC100379224	0.794367	0.0205984
EBLN1	-4.50923	0.0164772		KRBA1	-0.535531	0.00102892		AVPI1	0.619166	0.00111533		TXNIP	0.796988	0.0131726
EDN1	-0.640465	0.0132541		GPR157	-0.534715	0.0208725		AXIN2	0.838005	7.17e-06		ATF3	0.799651	0.000756783
EDN2	-1.10235	0.00224384		SPHK1	-0.533695	0.02702		AXL	-0.774394	9.73e-12		SYN1	0.803205	0.0353567
EFHC2	-0.979726	0.0413992		TMEM74	-0.529933	0.044966		COL5A3	-1.55734	8.31e-05		SH3TC1	0.804181	8.14e-06
EFNA1	-0.738786	0.00814348		SVBP	-0.52993	0.0193281		B3GNT3	0.732657	0.00207923		TOB2P1	0.813028	0.0075354
IL17RD	-0.704848	8.37e-06		NAT8L	-0.527868	0.00901874		IER3	-1.54753	2.65e-09		SAMD14	0.819713	0.00643089
ZNF627	-0.70477	0.00092921		ZNF771	-0.527567	0.0235397		B4GAT1	0.516129	0.00303317		INHBE	0.823094	0.012172
EGR4	-0.50171	0.0136266		PRX	-0.523698	0.0114043		TPM1	-1.54305	3.82e-28		SENP8	0.83118	0.0395855
KLHL26	-0.703257	0.00016663		CRABP2	-0.521884	0.0217769		BACE1	0.91633	7.06e-06		FAM27E3	0.834803	0.00259818
LCMT2	-0.698891	0.000899725		RAB7B	-0.52181	0.000201922		BACH2	-0.817236	0.000935454		DNM1P41	0.835399	0.0484922
ELAC1	-0.81031	0.00518438		DIPK2A	-0.519336	0.000221883		BAG2	-0.626889	0.000107521		CHRNA9	0.84479	0.0230009
ALKBH4	-0.692292	0.00110092		CHCHD7	-0.515405	0.0118674		OASL	-1.52159	3.29e-07		LOC389765	0.85863	0.0313476
MED7	-0.684334	0.000362577		DAPK3	-0.514955	0.00287141		WFDC21P	-1.52134	5.23e-06		CEMP1	0.872764	0.00561354
ELMO3	-0.980385	0.00427937		PLK2	-0.513799	1.46e-05		BAK1	-0.545003	5.81e-05		MKX	0.951559	6.31e-05
EMC3-AS1	0.537292	0.0102346		PBDC1	-0.511895	0.00942391		BAMBI	0.805647	0.00681394		EDARADD	0.954501	0.0388448
ZFP69	-0.680825	0.00115197		SYN3	-0.508503	0.0242542		BAX	-0.626777	0.00172828		HYPK	0.954634	0.00903817
ZEB1-AS1	-0.677333	0.00021272		TCEAL1	-0.506045	0.0482038		BBOF1	-0.522998	0.00971709		KRT34	0.965575	0.00588928
EPG5	0.648663	0.00703639		NEXN	-0.505199	5.55e-05		BCAM	0.973523	7.6e-14		GCNA	0.977444	0.00269412
EPHA5	0.512451	0.0141422		COX18	-0.50481	0.0287424		TNFRSF11B	-1.52025	7.28e-11		GPT2	0.983399	1.32e-14
EPM2AIP1	-0.508192	0.00364443		KRT17	-0.503872	0.0103484		WNT9A	-1.506	0.00141407		ACP7	0.98405	0.0141278
SRSF7	-0.675073	7.47e-05		CNN1	-0.502375	0.00601236		PTGS2	-1.50081	5.83e-11		XBP1	0.988052	1.53e-08
ERAP2	-0.846141	0.0118554		MAGOH	-0.50063	0.0143575		BCKDK	0.50382	0.00710633		GDF15	1.00347	0.0030247
ERC2	0.781192	0.0238906		FER	0.503231	0.0335272		IL24	-1.49856	0.000199207		SGPP2	1.00424	0.00223924
ERMAP	-0.588188	0.0103452		SH3RF3	0.506123	0.00991059		BCL2L11	0.525535	0.00232539		PCDHGC5	1.01336	0.0468107
NINJ2-AS1	-0.674108	0.000257442		PCDHB8	0.508438	0.0479367		BCL6	0.521216	0.00692295		LOC101927079	1.02351	0.046273
RDH14	-0.671877	0.000283157		ZFP36L1	0.513888	1.32e-08		BEAN1	0.946959	0.00456961		RETREG1	1.0387	0.0374347
EXOC3-AS1	-0.722445	0.0321894		LOC100505715	0.52206	0.0482114		BEND3	-0.862918	0.000758933		PTX3	1.04199	0.00329603
MTERF4	-0.668413	0.000736085		FAM86DP	0.529691	0.0308122		BEND4	1.38227	0.00959434		LYZ	1.0494	0.0109489
EYA1	0.591346	0.00473932		FAM225A	0.529859	0.0198232		S1PR2	-1.49756	3.51e-07		CTH	1.05251	6.66e-09
DOK1	-0.665185	4.78e-05		PPP1R12B	0.530508	0.0471716		TNNT2	-1.49323	0.0046397		SLC1A4	1.06468	1.47e-15
FAM153B	-2.08281	0.0183514		LGR5	0.531719	0.0489851		BEX1	-0.81313	0.000285354		RASGEF1B	1.07606	0.00797741
FAM183BP	5.2528	0.00142852		TMEM198B	0.533448	0.0385939		LIMD1-AS1	-1.49238	5.1e-05		RUBCNL	1.0848	0.0299231
FAM198B-AS1	-0.625149	0.0391821		LOC107985246	0.537401	0.0483249		BICC1	0.65123	9.76e-05		MINCR	1.19538	0.0406031
FAM200A	-0.559444	0.00723758		TEN1-CDK3	0.539418	0.0171145		BIN3	-0.545327	0.00108643		TRIB3	1.1975	1.23e-15
GBP1	-0.664452	0.000104524		FBXW8	0.539874	0.00519899		LLGL2	-1.49095	4.71e-05		DDIT3	1.24929	1.19e-12
PDIK1L	-0.652863	0.000110315		LOC389831	0.54545	0.0389795		BLACAT1	-0.504011	0.00362921		MYL5	1.2791	0.039424
FAM222A	0.783036	0.0128757		RNA18SN1	0.545964	0.0460964		BLOC1S2	-0.742874	0.000104158		TSC22D3	1.28862	9.95e-10
FAM238C	2.28077	0.00167009		RNA18SN2	0.545964	0.0460964		BLOC1S3	-0.68602	0.00224339		RAB39B	1.29935	2.38e-10
TNFRSF11B	-0.648335	0.000599846		RNA18SN3	0.545964	0.0460964		BLOC1S5-TXNDC5	0.9707	0.00455805		DUX4	1.30196	0.00147168
FAM72C	0.639972	0.00295534		RNA18SN4	0.545964	0.0460964		BMERB1	0.575248	0.000324896		MYH16	1.31747	0.0143416
ZNF696	-0.644996	1.09e-05		RNA18SN5	0.545964	0.0460964		BMP2K	0.704991	0.00307154		FAM156A	1.34747	0.00326139
FAM86FP	-1.20494	0.0353451		ARHGAP32	0.548677	0.0302083		HTR1D	-1.47953	1.15e-15		CCL4	1.40088	0.0287505
TTC12	-0.639576	0.00052154		LOC729603	0.56096	0.0200077		ME3	-1.4792	0.00518436		WDR97	1.40949	0.00626677
NOG	-0.639345	0.000105473		TMED10P1	0.574377	0.0407029		BMPR1B	-0.718681	0.00148966		ADM2	1.42104	3.17e-24
FAXC	-0.531738	0.00880868		ZNF430	0.593883	0.0256606		HNRNPA1P33	-1.47373	4.27e-14		TCERG1L-AS1	1.45052	0.0491175
FBXL22	-2.00248	0.00351489		GREB1L	0.594079	0.0354986		BNC2	0.578736	0.00609535		TM4SF19-AS1	1.46531	0.0404202
ST3GAL5	-0.638689	4.73e-05		RBM15	0.598636	0.0161225		RUNX3	-1.46957	1.48e-06		SLC38A4	1.60547	0.0418611
FBXO4	-0.52081	0.0324208		NR4A2	0.599345	0.00048291		GOLGA8N	-1.46815	0.00224451		CZ1P-ASNS	1.6318	0.0490565
ZNF397	-0.636219	7.08e-05		SH3RF3-AS1	0.601748	0.0330172		BOK	-0.586439	0.000129671		GUSBP16	1.65952	0.00273437
FETUB	4.85783	0.0295397		RNA45SN2	0.608192	2.51e-06		BOP1	-0.709708	5.12e-05		SHISA2	1.68094	0.00402028
FGFBP3	-0.832424	0.00820285		LOC101928841	0.608516	0.00313721		MYO7B	-1.46761	1.14e-07		SCAT2	1.69018	0.0470071
HTR1D	-0.635201	6.36e-05		DDIT4	0.611868	0.00168706		S1PR5	-1.46715	2.4e-05		SESN2	1.77518	6.5e-45
TLCD5	-0.620345	0.000132113		LOC101929479	0.615888	0.0260013		TNNC1	-1.45772	6.71e-06		EFCAB10	1.77806	0.0323402
FLJ37453	-0.540817	0.00564349		MED12L	0.616811	0.0297566		BTBD19	-0.744528	5.6e-05		NLRP10	1.79078	5.07e-06
FLJ42627	0.61814	0.01567		QRICH2	0.624115	0.00790172		BTBD2	0.770899	5.35e-08		LOC100128076	1.81289	0.0402377
FLJ46906	-2.12467	0.0216503		WNK4	0.634318	0.0461361		BTG1	0.504934	0.00213029		KLLN	1.82482	0.0158557
INTS5	-0.613549	3.17e-05		LOC442028	0.635606	0.0102643		BTN2A2	-0.746786	4.1e-05		DANT2	1.86129	0.0298996
FLRT3	0.669711	0.0231573		C9orf47	0.64374	0.0484118		BTNL8	-5.12602	0.00681172		GSTT2	1.8703	0.00815236
EMG1	-0.603199	0.000109978		DUSP2	0.660067	0.000448823		MFAP5	-1.45449	3.19e-16		ENTPD8	1.9369	0.0109716
FMOD	-2.69169	0.0197737		RNA45SN4	0.664762	0.000201441		C12orf75	-0.60796	0.00125138		TYRP1	2.00462	0.0330008
JRKL	-0.598448	4.97e-05		SLFNL1-AS1	0.666776	0.00479481		C14orf39	-0.768517	0.00399631		LOC100507250	2.01029	0.04331
FNIP2	0.548112	0.00592996		FOS	0.667412	0.0012811		CCDC62	-1.44413	4.87e-08		FGF21	2.02229	6.87e-06
LRIG2	-0.595176	0.000564139		EGR2	0.67217	2.92e-06		C16orf87	-0.737541	0.000145789		ECM2	2.05872	0.00997234
FOXD1	-0.588721	0.000176861		PCDHB17P	0.68095	0.0233652		PHOSPHO2-KLHL23	-1.44318	0.000822537		SRGN	2.06279	3.57e-06
ZFP62	-0.585274	0.000163938		BMS1P4	0.681403	0.0268628		CNN1	-1.43644	1.1e-13		LOC440896	2.07345	0.00863552
PDGFC	-0.581538	0.000134657		RNA45SN1	0.711906	9.02e-05		NOTCH2NLC	-1.43579	2.53e-07		ABCB5	2.11769	0.0134388
FOXD2	-1.06237	0.0117517		RNA45SN5	0.711906	9.02e-05		FRMD6	-1.4294	1.38e-43		ASNSP1	2.12517	2.53e-06
FOXD2-AS1	-0.628806	0.00146789		HYPK	0.713538	0.00843627		C1RL	0.503372	0.00137204		RIMBP3B	2.15038	0.0079658
FOXD4L3	5.06411	0.0231476		DNAH6	0.75855	0.0384943		C1S	0.829221	0.000410756		FUT1	2.19202	9.1e-10
TOE1	-0.57905	1.94e-05		CHKB-CPT1B	0.765174	0.0289925		SEMA7A	-1.42193	4.73e-15		UMODL1	2.19971	0.0432968
FOXS1	-0.535545	0.0345331		JMJD1C-AS1	0.804151	0.0141261		C1orf198	-0.700982	2.81e-05		EFCAB8	2.45619	0.0361016
FRMD6-AS1	-0.783359	0.0489493		EGR1	0.845152	1.01e-09		C1orf21	0.685093	0.000119378		PDZK1IP1	2.50673	0.0422245
FRRS1L	-2.11873	0.0425026		DLSTP1	0.862483	0.00733979		C1orf216	-0.679976	4.42e-05		KRT7-AS	2.58572	0.0282716
FUOM	-0.654171	0.018748		PCDHGB1	0.868994	0.0213174		C21orf58	0.755424	0.000639437		RGMB-AS1	2.63822	0.000819373
ZNF23	-0.564208	0.000798634		CMYA5	0.877219	0.0137141		C21orf91	0.547672	0.000109345		MST1L	2.63905	0.0471459
FZD8	-1.00693	0.0150912		SLC6A17	0.884548	0.00871774		TAGLN	-1.4166	3.4e-14		PTGER3	2.64887	0.0219253
CIRBP	-0.56038	2.73e-06		SH3D21	0.893474	0.0333823		C2orf27A	-0.751966	1.82e-13		SPECC1L-ADORA2A	2.75459	0.0221344
GABRG2	-0.626526	0.00541457		PCDH1	0.926004	0.02358		BEND6	-1.41167	0.000946791		TCL1B	2.79405	0.029081
THBS1	-0.548824	0.000353169		CBSL	0.926931	0.0226815		ADGRG1	-1.41054	1.45e-17		DOCK9-DT	2.80435	0.0293283
CES2	-0.54716	7.16e-05		NPTN-IT1	0.95207	0.0288735		C3orf18	0.719696	9.64e-05		DDIT4	2.81388	5.1e-54
GAS1	-0.841019	0.0274402		ABI3BP	0.968956	0.0496322		CLPTM1L	-1.41025	6.49e-13		S100A9	2.90995	0.0165038
GASAL1	-0.544311	0.012779		DNM1P41	0.982569	0.0192887		DPY19L2P4	-1.40988	0.00407678		CHAC1	2.92342	1.63e-32
CYS1	-0.546263	0.000315123		ANKRD61	1.00192	0.019903		C6orf132	-0.903788	0.00134082		EVI2A	2.93347	0.000303385
LOC100996740	-0.539849	0.000721615		PCDHGA1	1.00413	0.0464876		NKX3-1	-1.40582	5.13e-11		C22orf42	2.97775	0.0178239
GCNA	0.864529	0.00630896		KDM4A-AS1	1.01427	0.0442274		SLC35G2	-1.40246	1.6e-05		LOC105377590	3.09954	0.0167799
GCSHP3	3.61963	0.0147613		PPM1L	1.0223	0.0141233		C8orf58	-0.823746	0.00011479		TGM4	3.10669	0.0112237
FJX1	-0.530718	0.000381258		BMP8B	1.04947	0.017091		PLEKHF1	-1.39654	1.28e-08		HEXA-AS1	3.11068	0.0333172
C6orf120	-0.530519	8.54e-05		PVRIG2P	1.05059	0.00086668		CA2	-0.527865	0.00744991		LINC00957	3.17883	0.0372755
GIHCG	-0.743981	0.00447211		NPHP3-ACAD11	1.10022	0.0101715		COL1A1	-1.3955	2.98e-19		FAM50B	3.27191	0.028669
GIN1	-0.584015	0.0322336		LOC100128361	1.10289	0.00796831		KLF2	-1.38988	3.58e-05		MICOS10-NBL1	3.52231	0.0479744
BRD9	-0.529566	0.000140888		ZNF80	1.11037	0.00142449		CABLES2	0.732398	0.00176167		GPR42	3.58339	0.0499815
GLCCI1	0.753477	0.00605372		UNC5D	1.14504	0.0237903		LYPD1	-1.38538	2.68e-09		SPI1	3.72745	0.0311893
GLI3	0.588884	0.0138157		PER1	1.14752	2.32e-13		FSTL3	-1.38037	1.18e-13		TNFAIP8L2	3.73977	0.0290622
KLHL42	-0.528629	0.000149947		EFCAB13	1.1681	0.0118347		EDN1	-1.37376	4.63e-07		LMNTD1	3.76945	0.0273752
GLIS3	1.08147	0.0104431		GPR160	1.18971	0.0453515		SOX18	-1.3696	0.00127428		GCSHP3	3.88459	0.00696612
GLYCTK	-0.621229	0.0107438		PCDHGA5	1.2128	0.0401753		CACNA2D1	-0.542351	0.000304487		TBC1D3H	3.95503	0.0226104
GMFG	-0.97662	0.0240396		FGF7	1.22757	0.0343836		PMP22	-1.36799	9.16e-38		RIPPLY2	3.96513	0.00392212
GOLGA2P11	0.531286	0.0105451		HYDIN2	1.26837	0.0106443		NFKBIE	-1.36618	1.73e-08		AJAP1	4.15427	0.0451162
GOLGA8N	-1.98877	0.00340671		SRGN	1.29752	0.00891221		CACNB4	0.565597	0.000800184		TMEM52B	4.18483	0.00919498
GORAB	-0.591581	0.00278598		PKD1P4-NPIPA8	1.33711	0.00115235		CACNG7	0.555036	0.00475976		CCN6	4.24459	0.020805
GPBAR1	4.90251	0.00641239		DNM1P46	1.33889	0.00962133		CADM3	0.687431	4.66e-08		CRYBB3	4.30291	0.0268282
WDR89	-0.528064	0.000490348		GUSBP16	1.41164	0.00336873		CALD1	-0.681368	5.15e-09		OR4Q3	4.35504	0.0320151
GPER1	0.662252	0.00486548		MYH16	1.44064	0.00473181		CALM2	-0.93851	1.21e-07		MIOX	4.49092	0.00601795
C11orf68	-0.526445	0.000923132		EID3	1.4591	0.0409064		CAMK1G	3.89496	0.00676557		TAGAP	4.49998	0.0160436
RAB7B	-0.52579	0.000182737		HTR2B	1.47665	0.0426617		CAMK2N1	-0.742079	3.88e-06		ATF7-NPFF	4.66594	0.033921
GPRIN2	1.87573	0.0285647		ACKR4	1.49394	0.0366039		CAMKK1	-0.650805	0.000100284		CYP11A1	4.75621	0.00813138
PYCR3	-0.520736	0.000793256		CD69	1.56765	0.0466345		CAP2	-0.530516	0.000399362		PHYHIPL	4.77911	0.00659952
GREB1L	0.651441	0.0339257		PCDHGC5	1.58138	0.000914306		CAPN5	0.684559	7.34e-06		LOC100288162	4.83057	0.000847933
C17orf80	-0.513666	9.98e-05		ATRIP-TREX1	1.7263	0.00164181		GPR45	-1.36285	0.000413547		LOC101927854	4.86987	0.0117247
GRIA2	3.14611	0.0202175		ZNRF2P2	1.95251	0.0154326		CARD19	0.515709	0.00271712		TCP11X1	5.01777	0.0157725
GRID2	0.598457	0.00171936		SPARCL1	1.96167	0.048311		CDC42EP2	-1.35992	2.59e-06		OPRM1	5.0816	0.0265847
GRK1	4.24121	0.038811		LOC101927402	2.03694	0.0473616		PDGFB	-1.33578	1.52e-06		ZNF816-ZNF321P	5.26583	0.0119553
GRM5-AS1	2.06508	0.00826311		OR2H2	2.10346	0.0466101		CAV2	-0.656978	3.94e-05		TP53TG3F	6.09734	2.63e-05
GRPR	0.686401	0.0416233		RIMBP3B	2.1272	0.0102171		ACYP2	-1.33485	6.71e-06
TRAF3	-0.510378	0.000192638		VEGFD	2.1798	0.0167062		LINC01711	-1.31838	4.55e-11
GSN-AS1	-1.31346	0.0213324		TMED2-DT	2.30817	0.0276674		CBWD3	-0.735023	0.000348842
GSTT2B	-0.986584	0.00922666		SAA2	2.33302	0.025273		CBX2	0.555424	0.00018107
GUSBP16	1.50953	0.0156696		MEST	2.40482	0.0263066		CBX6	-0.676009	3e-10
GUSBP3	-1.33677	0.0395801		TNKS2-AS1	2.61785	0.0128734		CBY1	-0.541848	0.00821679
GUSBP5	-0.679532	0.0467655		LOC100128164	2.63727	0.0226957		CCDC102A	-0.773204	0.000185405
GBP2	-0.502715	0.000245324		RTEL1-TNFRSF6B	2.64765	0.0433433		CCDC117	0.778235	1.91e-07
H3-3A	-2.33907	0.0123384		H4C9	2.68698	0.0322093		CCDC136	0.877235	0.00424156
HAS3	1.06358	0.0244631		LOC100128076	2.73281	0.000765924		LINC02551	-1.31598	6.68e-06
PIGM	-0.500694	0.000114194		FEZF1	2.74172	0.0452177		FOXD1	-1.31313	7.96e-12
HCFC1	0.514091	0.00616415		FAM24B-CUZD1	2.75018	0.00350412		IL11	-1.31045	3.09e-06
SPINDOC	0.501793	8.88e-05		MST1L	2.75942	0.0236226		CCDC3	-0.549528	2.52e-06
HECW1	0.927314	0.0210688		ZNF98	2.77568	0.0383644		CCDC33	2.98754	0.00856047
HEXIM2	-1.1671	0.00671078		NOX5	2.95848	0.0215594		HOXA11	-1.30769	7.22e-08
HIBCH	-0.513823	0.00364842		TM4SF19-AS1	2.98	4.65e-05		CCDC69	0.835492	1.05e-05
SEC14L1	0.502027	5.49e-05		LOC102724995	3.03276	0.0257022		LINC01137	-1.30035	2.92e-08
HIF1A-AS2	-2.96419	0.0380171		TGM4	3.16278	0.01717		CCDC92	0.872048	0.0028254
HILPDA	-0.75856	0.00358505		PPP5D1	3.31485	0.000693898		SMOC1	-1.28878	5.64e-13
HLA-F-AS1	-2.08103	0.00557077		LILRB4	3.34652	0.0357367		CCDC9B	-0.749245	2.41e-07
HMX3	1.07883	0.0213518		GOLGA6B	3.44968	0.0176203		RAB32	-1.28715	6.41e-08
HOMEZ	-0.933734	0.0390975		LOC100288162	3.5737	0.048072		RUNDC3A	-1.28374	0.00403854
FAM214B	0.503033	0.000165813		PRR5-ARHGAP8	3.65565	0.00368237		CCL26	0.987992	0.00715931
HOXA1	0.539156	0.00343233		MEG9	3.72338	0.0315278		CCN1	-0.950119	1.11e-06
HOXA11	-0.629151	0.00148926		TBC1D3H	3.77793	0.0275176		CCN3	0.760446	0.000880969
DNAJB1	0.503253	3.79e-07		CD163	3.83015	0.0368889		LINC01638	-1.28286	3.34e-06
HOXB8	-0.865104	0.0432239		AZU1	3.93638	0.0182309		CCNB3	0.675942	0.00546349
IBA57	0.504605	0.000941053		PTPRZ1	4.07243	0.00276455		CCNG2	0.720785	3.18e-10
HSD17B8	-0.775648	0.0110493		LINC00299	4.11226	0.0439499		CCNJL	-0.744842	1.12e-06
HSD3B7	0.942347	0.0353733		SPI1	4.1517	0.00915603		CCT2	-0.522715	0.000378237
SLC19A2	0.504625	1.92e-05		GPBAR1	4.1579	0.0289336		CD300A	4.89001	0.00949074
LEMD3	0.505525	2.72e-06		METTL14-DT	4.16578	0.0462513		PLPP4	-1.28252	6.09e-09
HSPB7	-0.676171	0.00204931		TERB1	4.37504	0.0299509		CD3EAP	-0.842757	2.78e-09
MEX3C	0.507121	2.9e-06		SALRNA2	4.37874	0.0261336		CD44	-0.686447	2.91e-09
HTATSF1P2	-0.558843	0.0136035		TP53TG3C	4.38413	0.0149184		CD58	-0.688015	2.6e-05
SPTY2D1	0.511104	8.9e-05		OXER1	4.50943	0.0140953		CD59	-0.709981	8.05e-08
HUS1B	2.65233	0.0175835		LINC01771	4.5593	0.0176604		IFFO2	-1.2781	1.04e-12
CYP26B1	0.511795	0.000453085		PROX1-AS1	4.6361	0.00887017		ARL17B	-1.27765	0.000218024
RIT1	0.513238	0.000426984		CYP11A1	4.83424	0.0379871		CDC123	-0.631596	0.000134182
LIN52	0.513568	0.000162079		DNAJC25-GNG10	5.01069	0.0174535		CDC42EP1	-0.856702	1.41e-09
SGMS2	0.514069	3.25e-05		ZNF71-SMIM17	5.12383	0.00232511		HOXB5	-1.27567	0.0018543
ID1	-0.52323	0.00678753		MAP3K14-AS1	6.28609	1.02e-05		CDC42SE1	-0.551337	1.69e-05
TOB2	0.51464	0.000466153		LINC01237	9.21384	0.0190353		CDCA7L	0.705691	5.95e-09
IER3	-0.716024	0.00409121						THBS1	-1.26696	9.03e-17
IER3-AS1	3.55633	0.0148403						CDH10	0.993965	0.00656367
IER5	0.504965	0.0118101						CDH11	-0.751599	3.41e-05
IER5L	-0.632193	0.00152274						CDH15	1.00396	0.00895698
IFNLR1	0.545859	0.0139955						BHLHE40	-1.2669	6.06e-15
IKZF2	0.578888	0.0110363						DPY19L2	-1.2667	5.63e-05
WDR20	0.515659	0.000843212						CLTCL1	-1.26634	4.83e-14
IL18R1	-0.670723	0.0492867						GADD45B	-1.26628	7.67e-09
ZNF644	0.523255	1.22e-05						TRAF1	-1.26572	1.05e-08
IL31RA	0.584957	0.0261025						CDK14	-0.500552	0.00265909
HSPA1A	0.52417	2.1e-05						SOX17	-1.26543	0.00429877
IMMP1L	-0.88359	0.0161839						CDK7	-0.599051	0.000816229
ZNF674	0.525754	0.000687102						JUNB	-1.26277	6.07e-09
COX19	0.527615	0.000886216						CDR2L	-0.658652	0.000536957
IPO11-LRRC70	-0.79753	0.00780013						CELF2	0.928501	0.000106858
IQCC	-0.62758	0.0489035						HMCN2	-1.25659	0.00515869
CRY1	0.529962	2.2e-06						CEP350	0.720493	0.00368317
IRGM	1.56418	0.0475716						TENT5B	-1.25093	3.5e-08
IRS4	1.65122	0.0295267						CES3	0.892088	0.000445347
ISL2	0.592725	0.0229147						CETN2	-0.607103	0.0048449
RBBP6	0.534025	8.75e-06						CFAP298-TCP10L	1.02239	0.00798448
C21orf91	0.535629	0.000258273						NME7	-1.24711	1.12e-14
BEND7	0.539045	0.000400883						JAM2	-1.24686	9.09e-12
FASTKD5	0.54411	2.61e-06						PMEPA1	-1.24527	1.67e-18
JMJD4	-0.609732	0.00710007						SIRPA	-1.23915	6.17e-20
PLAGL1	0.547037	7.24e-05						HOXC11	-1.23455	1.65e-06
MALT1	0.549275	2.72e-06						CFLAR	-0.818812	7.06e-10
FZD2	0.553878	0.000244849						FAP	-1.23161	1.75e-14
KAZALD1	-0.748564	0.00175249						SYNC	-1.22729	6.12e-06
KBTBD6	-0.622733	0.00139722						CGAS	-0.834632	0.0081909
KBTBD8	0.739643	0.0129752						LRRN1	-1.22324	2.04e-14
KCNA2	-1.03149	0.032914						INSIG1	-1.22142	2.81e-13
KCNH5	0.533798	0.0489556						SLC43A1	-1.22078	7.47e-10
GPRC5A	0.554333	6.48e-05						CCDC92B	-1.22013	0.00166397
KCNJ2	1.84286	0.0454273						CGN	0.732157	0.00177991
KCNQ3	0.563892	0.0306043						NFATC2	-1.21599	9.67e-06
STXBP5	0.557037	0.000181715						DCBLD1	-1.21112	7.58e-22
ARID5A	0.56756	0.000108986						SLC22A15	-1.21011	2.2e-06
TLE1	0.568048	0.000170016						CHN1	0.943644	0.000133475
TEX10	0.570525	4.2e-06						SCG5	-1.20974	0.000105507
KDM7A-DT	-0.624188	0.0236377						SCHIP1	-1.1995	2.07e-05
BHLHE40	0.571542	6.48e-08						LOXL1-AS1	-1.19932	1.15e-10
KIAA0825	-1.14141	0.0221455						CHROMR	-0.5534	0.00346019
ARHGAP23	0.571919	0.000147045						CHST3	-0.554238	0.00331198
KIAA1257	1.76038	0.00336528						CHSY3	-0.577594	0.00352322
KISS1	-0.811939	0.00833242						CIAO2A	-0.570301	0.00434974
SIK1	0.572024	0.000578691						CIB2	0.852454	1.77e-06
SIK1B	0.572024	0.000578691						CISD2	-0.507491	0.00784729
TLE3	0.574781	9.61e-07						LOC105371267	-1.19893	0.00196178
CDC42EP4	0.574918	3.29e-06						CKB	0.723432	0.000221585
GABARAPL1	0.575255	4.19e-09						CLCN5	0.624527	0.000708059
KLHL10	-4.36033	0.0342174						CLCN7	-0.566486	0.000171377
IRF2BP2	0.575366	1.31e-07						CLDN4	-0.779462	6.82e-07
ARID4B	0.577619	0.000474291						CLEC12A-AS1	-0.50437	0.000395467
MAFG	0.581488	7.36e-07						ACOX3	-1.19836	4.67e-14
KLHL25	0.57039	0.0126197						FMC1-LUC7L2	-1.19461	0.00261134
SIX4	0.582657	0.000376197						SLCO2A1	-1.18355	4.94e-09
ETV3	0.587206	0.000530832						CLIC1	-0.541763	0.00143906
KLHL31	-1.25009	0.0305724						CLK1	0.509251	0.000602676
KLHL41	-2.00262	0.0369358						STYK1	-1.18301	1.85e-05
KDM5B	0.592326	0.000333828						CLOCK	0.522784	0.00617345
KRT14	-0.537731	0.0350392						NECTIN4	-1.17549	0.000170261
GLIPR1	0.59277	7.51e-06						CLTB	-0.954002	5.37e-05
KRT86	-0.873164	0.0392359						HMGCS1	-1.17296	3.98e-17
KSR2	0.704382	0.0371036						CLU	-0.540179	0.000320729
KTI12	-0.646741	0.00210393						GAGE12D	-1.16963	0.00138497
LAG3	1.14035	0.0366456						LCTL	-1.16694	2.58e-10
RAB11FIP1	0.593325	8.44e-05						TRIM47	-1.16509	2.48e-13
KDM6A	0.593588	7.47e-05						CMSS1	-0.962958	2e-05
PIP5K1A	0.594579	0.000107086						KRBA1	-1.16338	4.78e-09
YPEL5	0.599376	1.73e-07						CNDP2	-0.671723	2.92e-09
RNF44	0.600208	9.52e-07						CNIH3	-0.758009	0.000113939
LIAS	-0.566591	0.039437						CNKSR2	0.638105	0.000534003
LIMD2	-0.600198	0.0113085						CNKSR3	0.823016	5.64e-05
LIMS4	0.913913	0.0321345						HLA-L	-1.16255	0.000287802
KLF10	0.602521	3.82e-06						CNN3	-0.786776	2.12e-12
XBP1	0.602597	0.000310101						CNNM3-DT	4.75499	0.00960057
TOB1	0.602779	0.000217748						CNNM4	0.706774	0.000192959
LINC00243	-4.55929	0.012022						CNPY2	-0.558437	0.00161106
LINC00574	2.46494	0.0068764						RGS16	-1.15841	5.68e-06
LINC00589	3.33926	0.0346324						AP4S1	-1.15458	0.00107688
DAGLB	0.604713	6.64e-06						COA4	-0.580395	0.00269424
LINC00653	-1.95768	0.012848						COA8	-0.590312	0.00276275
LINC00707	0.582029	0.0308477						COBL	0.634422	0.000215015
LINC00896	-1.38538	0.00425639						COL11A1	0.697902	0.000470478
LINC00941	-0.525428	0.00865755						COL11A2	-0.87842	0.00245983
LINC00942	-0.812224	0.00764061						COL13A1	0.984865	9.29e-06
LINC00943	0.932402	0.032082						LINC01583	-1.14515	0.000684678
LINC01002	-1.85447	0.00663688						COL16A1	-0.66387	2.64e-07
LINC01108	-2.84452	0.0430757						PHLDB1	-1.14236	3.82e-15
LINC01119	-1.03688	0.0386517						SFN	-1.14133	8.47e-08
LINC01167	-3.12633	0.0230667						HOXC8	-1.13949	2.68e-06
LINC01271	-0.928377	0.0126524						BCL11A	-1.13834	6.46e-12
LINC01424	-4.12348	0.0115398						COL22A1	-0.512443	0.000252436
LINC01534	-1.53601	0.0460908						CTNND2	-1.13717	0.00177341
LINC01567	-4.28469	0.0323254						KCNN4	-1.12842	6.25e-09
ICOSLG	0.607169	0.00100531						COL4A1	-0.94827	1.23e-08
LINC01694	-0.709189	0.0458884						COL4A5	0.568096	0.00223823
LINC01711	-0.508207	0.00459183						RBP1	-1.12712	9.65e-07
LINC01771	4.41935	0.0282799						COL6A3	-0.611927	0.00841559
LINC01802	4.814	0.0113139						HBEGF	-1.1263	2.07e-15
LINC01969	-2.38772	0.016366						TUFT1	-1.12468	2.6e-24
LINC01976	-1.91457	0.0487881						COMT	-0.643506	4.26e-05
LINC02297	3.1868	0.0374393						COPS5	-0.56005	0.00128815
SLC38A1	0.608947	0.000228889						COPS9	-0.678536	0.00223181
LMOD1	-0.534927	0.0207705						COQ7	0.561581	0.00212358
LOC100126784	1.89845	0.0227871						CORO2B	-0.870713	0.000203007
FLCN	0.60947	5.3e-06						COX14	-0.693879	0.00608541
LOC100129034	0.642625	0.00880799						ELMO3	-1.12137	0.00458472
LOC100129203	1.07205	0.036921						NEXN	-1.11969	4.61e-14
LOC100130172	-3.63315	0.0148112						CPE	0.651707	7.54e-06
LOC100130992	-0.858185	0.00127847						CPED1	0.828439	0.0040077
LOC100268168	-1.13628	0.0137469						CPNE2	0.587206	0.00013141
LOC100270746	-0.95076	0.00722752						GFPT2	-1.11871	1.03e-11
LOC100287042	-0.577393	0.0199427						CPOX	0.662128	8.58e-08
LOC100288123	-1.46532	0.03346						CPS1	-0.745801	1.66e-05
ELAVL2	0.609585	0.000336889						ADGRL4	-1.11351	3.12e-06
LOC100289230	-1.07321	0.03374						KCNJ15	-1.11207	0.000132542
LOC100499489	-0.553959	0.0124131						AVEN	-1.10982	7.57e-06
SLC41A1	0.614538	0.000238594						LDLR	-1.10861	4.95e-14
LOC100506885	-0.754074	0.0260638						ALPL	-1.10488	0.00103007
LOC100507557	-3.05411	0.0193147						CRACD	0.659367	0.00634291
MFSD2A	0.615456	0.0001252						TMEM200C	-1.10482	5.58e-06
NUP153	0.615794	6.41e-05						CREBRF	0.716179	0.000194243
CEBPB	0.617196	0.000206679						CRIM1	0.543861	6.56e-05
LOC101926935	-0.807145	0.0171946						COL17A1	-1.10281	0.000351396
LOC101927188	1.37928	0.0226507						GAS6-DT	-1.0996	0.000144231
LOC101927402	2.0563	0.0446635						CRY1	-0.530173	4.83e-05
TXLNG	0.617449	7.98e-06						CRYAB	-0.86139	1.38e-07
LOC101929372	3.90019	0.0219305						FOSL1	-1.09731	1.04e-06
LOC101929599	-1.32379	0.040011						GLS	-1.09341	4.51e-22
LOC101929829	-3.59564	0.0493255						CSDC2	-0.87307	3.35e-14
LOC102467080	-1.04945	0.0396184						CSMD2	0.840746	0.0001057
LOC102723655	-5.03357	0.0468106						CSRP2	0.732889	0.00982901
LOC102723713	4.85827	0.021633						FHL3	-1.09117	6.2e-12
LOC102724219	0.827654	0.0121281						CSTA	0.966042	0.00657297
LOC102724843	0.827654	0.0121281						CSTF3	-0.621665	0.00212771
LOC102724951	0.827654	0.0121281						CTBP1-DT	0.771345	0.000356836
LOC105274304	-1.63042	0.0462465						LFNG	-1.09103	2.67e-13
LOC105370941	-1.49308	0.00526705						CTNNA2	1.55138	0.00922697
LOC105371763	-0.963233	0.0112997						TAFA5	-1.08961	1.07e-06
LOC105373553	-0.996544	0.0235885						ADAM12	-1.08943	1.22e-09
LOC107984036	-1.09959	0.00156763						CTPS1	-0.707903	4.07e-07
LOC107985544	0.636529	0.00361173						CUTALP	0.606921	0.000628747
LOC107985939	1.22686	0.00465944						CXADR	0.539837	2.53e-05
LOC339685	1.90603	0.00147951						FDFT1	-1.08916	8.96e-10
C16orf72	0.617848	2.19e-06						CXCL14	-0.618732	0.00573055
LOC441179	-4.39839	0.0217091						CD83	-1.08874	4.27e-08
SOS1	0.620509	0.000528425						CXXC4	0.679097	2.8e-05
LPP-AS2	-0.863066	0.0136691						CXXC5	-0.652004	2.42e-06
LRCH1	0.546055	0.00227489						CXorf49	-4.83691	0.0078524
TOPORS	0.621113	3.97e-07						CXorf49B	-4.83691	0.0078524
LRIG3	0.826984	0.00347278						CXorf56	-0.690363	0.000284807
LRMDA	-1.38655	0.00747648						NMI	-1.0827	7.2e-07
LRRC37B	0.560895	0.0427076						GAS6	-1.08233	3.59e-14
LRRC8E	0.572149	0.0235746						CYP2R1	-0.789039	0.000410401
LSM6	-0.528855	0.0184432						ANXA3	-1.08144	2.48e-07
LURAP1L	1.01297	0.0215974						CD70	-1.08012	4.08e-06
LUZP1	0.623539	0.0153297						LINC00941	-1.07924	6.35e-07
LY6G6C	4.17033	0.0162757						LINC01138	-1.07518	5.08e-08
LYZ	0.983973	0.0285445						CYP51A1	-0.864451	5.13e-13
RBM48	0.621177	0.000167503						CYTL1	-0.921646	1.56e-06
ZNF384	0.623914	1.05e-05						CYTOR	-0.738365	0.000691787
FAM214A	0.625582	0.000137898						DANCR	-0.522926	0.00085253
MAML2	0.602357	0.0123163						GASK1B	-1.0744	9.29e-12
MAP10	-0.828142	0.00526858						HPS4	-1.07303	3.13e-14
MAP3K14-AS1	4.89442	0.00798674						DAPK3	-0.818682	1.44e-05
MAP3K21	0.503627	0.033879						NRG1	-1.07115	4.96e-09
MAP3K9	0.55941	0.00394196						DBI	-0.553937	0.000218755
MATN4	-4.58288	0.013312						DBNDD1	0.862652	0.000736711
MBD5	0.758828	0.00649272						DCAF12L1	-0.525506	0.00585604
MBL1P	-1.50571	0.0496923						DCAF13	-0.519144	0.00794167
MBLAC2	-0.543946	0.0307534						DCAF4	-0.65348	3e-06
MBNL1-AS1	-1.19649	0.0287587						TMEM86B	-1.07075	0.00186717
MCF2L-AS1	3.75716	0.0327502						BCAR1	-1.06803	1.08e-17
ZNF367	0.626892	6.03e-07						DCHS1	0.638765	0.00694845
MED13	0.507255	0.0199194						HSPB7	-1.06606	1.1e-05
MED15P9	-0.692907	0.022937						DCLK2	-0.881919	3.06e-05
MED18	-0.544556	0.0197473						DCTPP1	-0.680343	0.00541069
RND3	0.62945	0.000259837						DCUN1D5	-0.591776	0.00275594
MEG9	4.39824	0.00831421						DDHD2	0.786386	3.7e-05
MEIS1-AS3	-0.64778	0.00569308						DDIT4	0.782933	8.52e-05
RNF168	0.630809	7.99e-07						MROH6	-1.06503	2.03e-05
IPMK	0.634144	1.19e-05						DDX23	-0.517016	3.78e-06
MFSD4A	-1.56336	0.0145101						DDX49	-0.673268	5.76e-05
MICU3	-0.622989	0.0192361						DDX56	-0.502314	0.000234307
PLAGL2	0.638458	0.000116691						DDX60	0.813213	0.00744097
MIR100HG	-0.52835	0.00618121						DEGS1	-0.637917	1.05e-05
MIR181A2HG	1.69299	0.0421392						DENND11	-0.743775	1.71e-05
MIR548XHG	-0.651652	0.0462591						CDH2	-1.06321	8.31e-20
MIR924HG	-0.712268	0.0482699						DENND2B	-0.658387	8.04e-05
MIRLET7BHG	-1.90038	0.00271197						DENND3	-0.71328	5.32e-05
MITF	0.580489	0.0105713						DENND4C	0.584055	0.00306862
MLH3	-0.526042	0.00453747						DEPP1	-0.94146	2.18e-05
MLPH	-0.57051	0.0194396						PLEK2	-1.06317	2.5e-10
MMAA	-0.827706	0.0240554						DET1	0.615934	0.00391455
TUT7	0.640554	0.000665827						HRK	-1.05609	7.27e-05
MMP3	-0.518198	0.0298904						DGKD	-0.519695	2.73e-05
BACH1	0.641031	1.59e-06						DGKG	0.616477	0.00345657
PELI2	0.642647	7.63e-05						DGKI	-0.742788	0.00177579
MORF4L2-AS1	-4.72915	0.0106575						PRELID3A	-1.05244	8.1e-05
MPIG6B	2.33203	0.0248447						DGLUCY	0.847359	8.99e-05
MRM1	-0.640553	0.00696165						DHCR24	-0.827809	1.88e-12
MROH6	0.538979	0.00980502						DHCR7	-0.826449	1.96e-06
MRPS31P5	-0.88819	0.00229264						DHRS11	-0.509124	0.00980188
MSX2	0.562584	0.0102859						DHRS13	0.935026	0.000332971
ZNF699	0.644442	0.000223515						FST	-1.04933	7.18e-07
KHDC4	0.644741	1.75e-07						DHTKD1	0.553248	0.0019996
MT1M	4.4097	0.0229371						DHX32	-0.845304	8.78e-09
MT2A	0.522663	0.0121297						DIO2	0.748308	0.00256195
MTARC1	-0.959973	0.00591032						TBX18	-1.04371	1.01e-06
OPA3	0.645184	2.97e-05						GABRG1	-1.03157	0.000105368
MTLN	-0.569385	0.0195688						DISC1	0.811144	1.37e-05
TRIM36	0.647312	0.000275182						DIXDC1	0.952553	1.06e-10
MTRNR2L4	-2.79586	0.0445458						DKC1	-0.537796	0.00152159
MTSS1	0.689834	0.0461739						KRT14	-1.02863	0.00016546
NRIP1	0.647497	0.000162434						DMXL2	0.916941	0.000146679
MYADML2	2.80751	0.0387675						DUSP8	-1.02863	2.11e-05
CEP76	0.647934	3.52e-05						BMS1P22	-1.02862	0.00355672
MYL4	-2.36885	0.0485079						DNAI1	1.71383	0.00662733
SLC1A3	0.650399	1.57e-05						NAPRT	-1.02525	0.000232463
MYOSLID	-0.780994	0.0321439						DNAJB2	-0.954582	4.36e-08
N4BP2L1	1.42124	0.0257321						DNAJB5	-0.529561	4.44e-06
N4BP2L2-IT2	0.846998	0.0357638						DNAJC19	-0.574619	0.0087823
NANOS1	-0.856471	0.00842337						ZXDA	-1.02124	2.25e-09
NAT16	-0.58721	0.0428379						DNMBP	0.909828	8.74e-08
NBPF3	-0.50778	0.00420239						DOCK3	0.948907	1.3e-05
NCBP2AS2	-0.526624	0.025753						DOCK6	0.624519	0.00451495
NCCRP1	4.27708	0.0343598						DOK1	-0.754965	4.92e-06
OSER1	0.654079	2.78e-06						DOP1A	0.767354	0.000606767
NCOA3	0.581876	0.01472						LETM2	-1.0142	0.000630663
AREG	0.654672	4.29e-05						DPAGT1	-0.649384	8.35e-05
SLC25A25	0.656362	2.39e-07						DPH2	-0.571017	2.07e-06
NECTIN4	-0.765298	0.00587731						DPH3	-0.52314	0.00188833
NFAT5	0.579196	0.0153806						DPM1	-0.53111	0.00549076
BAG3	0.660677	1.21e-08						DPM2	-0.58327	0.00214509
STIL	0.662109	8.94e-06						STOML1	-1.01339	0.00011668
NFKBIZ	-0.533815	0.0113447						LINC00623	-1.01248	1.29e-09
NIFK-AS1	-0.613887	0.00164193						DPY19L2P2	0.707131	0.000510751
UTP25	0.663342	1.97e-06						ZXDB	-1.01063	1.51e-15
NKX2-8	-0.99342	0.0368296						DPYSL3	-0.592678	4.89e-08
NLGN3	0.794561	0.00352945						BCAR3	-1.01025	3.16e-10
PPM1D	0.66976	1.38e-05						DPYSL5	0.612884	0.00525501
RPS6KA5	0.674017	0.00030841						DSTN	-0.519989	0.00200493
NOTCH2NLC	-0.778418	0.00661304						DTNB	0.507009	0.000959267
NPAS4	-0.78143	0.00308417						DTX1	0.921456	0.000287291
NPIPB4	0.866241	0.0462496						DTYMK	-0.653566	0.00468158
HSPB8	0.675911	6.95e-09						FGF1	-1.00852	3.43e-16
SERTAD1	0.6763	0.000681971						DUS2	-0.542208	0.00548009
ADAMTS1	0.676367	0.000549896						DUSP1	-0.623875	0.000884993
DNAJB9	0.67998	8.41e-06						DUSP7	-0.612629	1.4e-05
DCP1A	0.683582	0.000741773						OLIG2	-1.00206	4.97e-05
SLC1A4	0.684144	1.51e-07						PSG5	-1.00016	0.00287427
NRIP2	-1.84798	0.00123633						DUXAP10	-0.608727	6.45e-05
VEGFA	0.685498	2.12e-09						DUXAP8	-0.534645	0.00155662
NT5E	4.14042	0.0458806						DXO	-0.561216	0.0031756
NTF3	1.70249	0.0189533						DOP1B	1.00016	1.31e-05
NUDT22	-0.524467	0.0307204						DZANK1	0.931894	0.000986661
LATS2	0.686819	6.09e-05						E2F2	0.921121	3.79e-06
EPC2	0.688819	1.54e-08						E2F5	-0.742422	0.00485297
NOCT	0.690496	8.33e-06						E2F8	0.711406	0.00118624
OPRD1	-0.614411	0.00201362						THAP8	1.0036	0.00327902
OR56A3	4.17259	0.044174						EBNA1BP2	-0.670334	0.000483905
OR7E14P	-2.33413	0.0348148						ECHDC1	-0.655304	0.0014424
OSBPL7	-0.52707	0.0309427						EDA	0.98601	0.000311506
OSCP1	-1.09699	0.00452535						ABCA13	1.00662	0.000937784
KLF3	0.692226	3.42e-07						LINC02085	1.00879	0.00624702
PPP1R3B	0.692969	3.99e-06						EEPD1	0.580329	0.00907582
OVGP1	1.01126	0.0406172						INPP5J	1.00879	2.52e-05
OXCT2	-2.49097	0.0179447						EFNA1	-0.809223	0.00586951
OXLD1	-0.520315	0.0306347						PPARA	1.00916	0.000102481
OXSM	-0.698476	0.00717202						EFNB3	0.614047	0.000584863
P2RX2	4.67065	0.0172857						EGFR	0.765525	0.000916349
P2RY11	0.711347	0.0132818						CRYL1	1.00996	0.000478126
PABPC5	-0.648767	0.0479411						GEMIN8P4	1.01077	0.00291459
MCL1	0.693253	2.79e-12						RAB38	1.01131	8.06e-06
KIAA0895	0.698233	0.000110448						EHD1	-0.717228	1.48e-08
PARTICL	-0.837265	0.043064						LIMCH1	1.01415	1.15e-09
PAXX	-0.678746	0.00920633						EIF2AK3	0.653725	2.93e-06
PCDH12	1.36523	0.0225254						DAPK2	1.01469	0.00598376
PCDH18	0.569035	0.0419383						EIF3J	-0.503901	0.00101102
PCDH9	0.604304	0.0247618						EIF4E3	0.9368	7.88e-07
PCDHA2	1.3135	0.0360717						EIF5A	-0.543558	0.00129707
PCDHA9	1.81659	0.0219172						EIF5B	-0.547284	0.00605646
PI4K2A	0.699966	6.58e-07						ELAVL2	0.861713	4.94e-08
GJB3	0.700801	0.000856651						ELAVL4	1.62416	0.0078225
SOX2	0.70204	0.000126067						PEX12	1.01515	4.56e-05
HBP1	0.706196	2.6e-07						ELMO1	0.901019	0.000866611
ASAP1	0.706251	0.000910979						PLPP3	1.01538	3.68e-07
HECA	0.706765	1.32e-08						ELOVL6	0.512425	0.00101581
PDK4	0.737598	0.0120786						EMG1	-0.966356	4.67e-10
PDZRN3	0.699521	0.0441794						LOC102724238	1.01566	0.000721719
LIN28B	0.709664	0.000107537						EMP3	-0.551836	0.00906182
FAM83G	0.714154	2.29e-12						LOX	1.01609	0.000124491
ZBTB5	0.714255	5.82e-06						ENO1	0.749247	2e-05
PET117	-0.527196	0.0258602						TARBP1	1.01669	2.03e-05
PEX7	-0.764503	0.040418						ENO3	0.518085	0.004937
PGBD4	-0.683464	0.0134171						SMAD6	1.01757	1.74e-08
IER2	0.714711	4.21e-05						ENTPD8	1.94794	0.00787496
ZNF143	0.715055	1.95e-06						EOGT	-0.531712	0.000263338
PIAS2	0.537747	0.00882099						OLFML2A	1.01817	4.99e-06
DUSP5	0.718905	4.87e-05						ACACB	1.01934	8.19e-05
PIGY	-1.50197	0.0261024						EPB41L1	0.698615	5.49e-06
PIK3R1	0.501766	0.00239059						EPC2	0.556781	3.11e-06
CDK5R1	0.719126	2.84e-05						ATP6V1C2	1.02252	0.000203522
SP4	0.721594	0.000873284						ITGB4	1.02264	2.65e-06
PITPNM2	0.563669	0.0295944						EPHB3	-0.850622	0.00230221
PKD1P4-NPIPA8	1.17663	0.00395521						EPHB6	-0.568722	1.63e-05
PKD1P6-NPIPP1	0.518313	0.0356872						EPHX2	0.609222	0.00523954
PLAG1	0.529647	0.00729339						EPOR	0.672294	0.00192038
PCF11	0.72221	9.87e-08						EPPK1	0.869581	5.52e-06
DLC1	0.724503	2.43e-06						CFB	1.02267	1.45e-06
SPRED2	0.725624	0.000116518						ERBB3	0.998377	0.00128614
NR4A1	0.726164	1.27e-07						HRNR	1.02284	0.00199427
PLN	-1.7092	0.00689958						ERCC4	0.628556	0.003184
PLEKHM1	0.729942	0.0011399						ERCC6L2	0.586047	0.000300256
CDC14A	0.730834	1.74e-05						SLC27A6	1.02291	0.00130648
SAT1	0.731394	0.000264784						ERF	-0.630021	1.46e-08
POC1B-GALNT4	-1.02579	0.00977973						ERG28	-0.633854	1.18e-05
POLR2J4	0.533469	0.0135886						ERO1A	0.73796	0.000224748
POMT1	0.663877	0.0188498						ERP29	-0.509177	0.000801855
POU2F2	-0.777639	0.00985078						ERVMER34-1	-0.680802	0.00846705
POU5F2	-4.33702	0.0282596						DIPK1B	1.02325	1.87e-10
PPAN-P2RY11	-2.28198	0.00997243						LOC100132249	1.02513	0.000480634
PPARA	0.588349	0.0254498						ETS1	-0.696417	8.91e-09
PPARGC1A	-0.779503	0.0449714						EVA1A	-0.542019	0.00212022
ETS2	0.731635	7.3e-05						EVI5L	0.526318	0.00736669
PPM1L	1.232	0.00306412						EXOSC8	-0.64498	0.00189122
FOSL1	0.731931	6.13e-05						FZD4	1.02537	1.05e-07
AEN	0.73462	1.32e-12						PLXNB3	1.02543	0.000210679
BCL10	0.740363	9.27e-07						F2RL1	-0.909042	1.4e-10
PPP3CB-AS1	-0.583599	0.0328141						FA2H	3.66393	0.00857703
PROKR2	-3.7561	0.0283309						FAIM	-0.94423	0.00086678
TSC22D3	0.742753	0.000274878						FAM122A	0.741154	3.09e-05
PRR19	0.665902	0.0252871						SFRP1	1.02651	1.69e-11
PRR3	-0.55931	0.0019089						FAM135A	0.53053	0.00615747
PRR7	-0.511578	0.0265003						FAM160A1	0.864647	0.00080129
PRR9	1.68707	0.0382608						TCEAL2	1.02675	0.000146488
PRRG4	0.658215	0.00701168						FAM168A	0.508576	0.00619766
AMOTL2	0.745671	2.94e-11						FAM171B	0.597859	8.87e-05
PTCD2	-0.507028	0.00772107						FAM198B-AS1	-1.29308	0.00960889
FNIP1	0.747363	0.00013874						FAM200B	-0.677029	0.000833237
PTPDC1	0.637571	0.00543514						FAM210A	-0.590282	3.16e-05
PTPN5	3.37151	0.0278975						FAM214B	-0.654234	1.98e-05
PTPRC	-1.71575	0.0177297						LOC107985246	1.03072	0.000107789
PTPRCAP	-4.01873	0.00344464						FAM230I	4.86296	0.00857761
PTPRZ1	3.71893	0.0273886						FAM234B	0.763665	8.96e-06
BMT2	0.748011	1.15e-05						MYH15	1.03184	0.000735457
PUS3	-0.626151	0.00376903						DPYSL4	1.03336	6.92e-07
PVRIG2P	0.774965	0.0394008						FAM66C	1.47504	0.00870193
PXDNL	1.00877	0.0451235						FAM76B	0.627179	2.17e-06
PYCARD	4.12285	0.0202991						FAM78A	0.942173	7.42e-05
USP53	0.7486	6.61e-06						FAM81A	0.68619	0.00352151
OTUD1	0.748749	8.36e-06						FAM8A1	0.56997	0.000511619
QRICH2	0.5993	0.0121263						LOC442028	1.03383	9.87e-07
COQ10B	0.749124	6.46e-11						FARS2	-0.771252	0.00872715
RAB4B	-0.596595	0.00404703						FAT3	0.834379	0.00252336
SPSB1	0.752317	1.52e-06						RGL4	1.03413	0.000230496
KLF11	0.756336	2.86e-11						FBLN1	0.504646	1.97e-06
RALGAPA1P1	-1.4394	0.0348276						FBLN5	0.77067	1.75e-05
RAPGEF2	0.798848	0.00424888						LOC100507002	1.03608	0.00406865
RHOB	0.757612	1.34e-06						FBN2	0.678488	0.00712827
RAPGEF4	1.25766	0.01683						GAREM1	1.03871	1.01e-05
RAPGEF6	0.526824	0.00639787						FSIP2	1.03963	0.00331701
RARB	1.64868	0.00671558						ZNF793	1.04102	0.00526354
RASEF	0.504763	0.00501489						ADAMTS2	1.04128	5.14e-05
RLF	0.758614	8.5e-07						FDPS	-0.700105	2.99e-05
RASGRF2	-1.67726	0.0361811						RMDN2	1.04129	2.58e-10
SOX13	0.759596	6.34e-05						SEPTIN3	1.04184	4.68e-12
MIDEAS	0.760721	5.83e-08						C4orf3	1.04419	3e-06
NCKAP5L	0.762352	1.22e-07						FGD6	0.992647	0.0004977
RDH13	-1.45873	0.0429119						AATK	1.04703	0.00305607
RHPN2	0.762529	5.42e-07						FRY	1.04704	0.000196463
REEP2	-0.502912	0.0437908						FGF11	0.800699	0.00030629
VGLL3	0.765148	0.000113087						SEMA6B	1.04709	1.72e-13
RFX7	0.533714	0.0161829						FHL1	0.64777	1.47e-08
FLNC	0.775971	9.91e-05						STING1	1.04758	8.11e-06
RGPD6	-2.40586	0.0464187						ATP2A3	1.04787	6.02e-07
KAT6B	0.77755	0.00118342						FIBIN	1.61048	0.00686099
YPEL2	0.782953	9.58e-05						ANKRD20A3	1.04848	0.0026036
RICTOR	0.543211	0.0115668						FJX1	-0.742916	2.64e-06
RIMBP3	-1.45634	0.0335528						FKBP1B	0.855069	0.00450034
GSDMB	0.783084	0.000398881						FKBP5	0.655779	1.23e-05
HIC2	0.786918	2.66e-06						ONECUT3	1.05153	0.00509686
CLK1	0.787862	2.08e-08						FLJ22447	-0.591029	0.00102362
RN7SL1	-1.78333	0.0385747						FLNB	0.628303	0.00728568
RN7SL2	-2.40881	0.0122506						MTSS1	1.05173	0.000118129
RN7SL3	-1.79403	0.00843313						FGD5	1.05361	0.000553937
RNA45SN4	-0.501417	0.0152309						FOXO1	1.05445	7.05e-08
ABCB1	0.790311	8.69e-05						FNBP1	0.750285	0.000348112
RNF103-CHMP3	2.18837	0.0067144						FNDC4	0.732257	0.00909507
RNF151	4.18649	0.0489022						FOSB	-0.905027	0.00465161
RNF152	0.673118	0.00490974						PDE5A	1.05585	2.12e-08
RNF165	1.14191	0.0157662						FOXC1	-0.506121	0.00527264
PHLPP1	0.79694	0.000396913						TTYH2	1.05664	9.6e-06
RNF24	0.576485	0.00524069						FOXF1	-0.793163	0.00146929
RNF43	0.768702	0.00751122						ZNF727	1.05665	0.000112291
UBALD1	0.804763	9.63e-06						FOXO4	0.534086	0.000612805
ZBTB10	0.820969	1.2e-11						FOXP1	-0.596373	0.000148016
RPH3AL	-0.575856	0.0454419						EFNA3	1.05725	3.34e-08
RPP25L	-0.513283	0.0248151						FPGT	0.659769	6.95e-06
TRIM38	0.822774	1.1e-09						FRAS1	0.879759	0.000557388
RSPH6A	4.54658	0.0217185						RGCC	1.0588	0.00648468
JMJD6	0.824019	9.74e-06						SPP1	1.05894	9.71e-08
SAMD9	0.53884	0.00852949						FRMD5	-0.761325	1.13e-05
SAPCD1	-1.45135	0.0179528						MAST1	1.05947	0.000272652
SAPCD1-AS1	-1.24484	0.0328548						FRMD8	-0.517448	0.000380842
FEM1C	0.833397	2.83e-08						SLC2A4	1.06	2.92e-06
SATB2	0.569261	0.00926757						SEMA4B	1.06129	5.37e-10
SCHIP1	-0.693864	0.00276604						FRMD4A	1.0615	2.73e-07
SCIMP	-4.13187	0.0111786						FSCN1	0.88471	2.8e-11
SCIN	-1.16671	0.00647407						CDH4	1.0623	1.46e-07
SCN1B	-0.515538	0.0132379						MT1E	1.06319	1.52e-07
SCNN1D	1.24333	0.0314287						OAS3	1.06383	5.13e-07
SCYL3	-0.563279	0.0322397						FUT8	-0.509337	0.000455275
SDK2	0.574667	0.0380275						FXYD7	2.23144	0.00755249
ZFP36	0.834314	2.02e-05						FYN	0.537925	0.00129862
SEC24A	0.520781	0.00135505						FZD2	-0.740281	5.19e-05
SEC24B-AS1	-1.98945	0.0427186						HSPA1B	1.06423	1.92e-17
AVPI1	0.834777	4.65e-07						RGS4	1.06621	8.64e-11
SENP3-EIF4A1	1.07065	0.0403729						FZR1	-0.692761	2e-08
SERF2-C15ORF63	-0.9918	0.0023294						G0S2	2.99874	0.00747602
DNAJB4	0.836198	5.05e-13						GABARAPL2	-0.607097	0.000987804
LIN54	0.843334	2.52e-09						TBC1D8	1.06642	9.57e-11
SETBP1	0.666651	0.0233145						RALGAPA2	1.06834	4.52e-05
SGIP1	-2.83891	0.0238525						C1orf115	1.06975	1.28e-06
MT1E	0.845412	6.47e-05						RAB27B	1.07024	0.00300536
SH3BP5-AS1	0.68113	0.00419861						C1QL4	1.07155	3.27e-09
PLEKHO2	0.853221	2.49e-11						GADD45A	-0.720314	0.00776463
SHANK2	0.868916	0.0488935						PCDHGA4	1.07302	0.00163637
SHLD2P3	-0.573368	0.014139						GADD45GIP1	-0.719089	0.00422025
SIAH2	0.554946	0.00404089						KCNA1	1.0738	2.36e-05
KDM3A	0.857543	2.16e-11						GALK1	0.527278	0.0097898
CCNG2	0.858527	4.56e-16						CLMN	1.07721	2.3e-08
SIX2	1.85049	0.0115097						GALNT15	-0.792016	0.00795784
PMAIP1	0.863962	2.52e-07						GALNT16	-0.597796	0.000127224
SLAMF7	0.502844	0.0439118						KCNF1	1.07799	0.000366437
SLAMF8	-1.96625	0.0356864						GALNT2	-0.694086	4.53e-11
UGCG	0.866516	6.46e-08						GALNT7	-0.73429	2.5e-11
DCUN1D3	0.867337	1.15e-09						GDF7	1.07869	9.19e-05
TENT5C	0.867581	2.1e-07						GAPDH	0.81854	1.19e-09
KLF5	0.868627	7.93e-15						GAR1	-0.629369	0.00252985
SLC25A34	1.38396	0.00138569						ASB9	1.08078	0.00400411
ELL	0.870948	4.79e-11						GAS2L1	-0.667132	2.08e-06
SLC2A4	-0.5808	0.0226491						PKHD1	1.08298	3.2e-06
MNT	0.874918	4.1e-08						SCIN	1.08374	0.000840945
SLC35G2	-0.927657	0.00182211						GAS7	0.721521	0.000245962
STOX2	0.877404	0.00110293						DPP4	1.08399	1.54e-06
EIF2AK3	0.88103	1.72e-10						GATA4	0.68623	0.00977881
SH3RF3	0.883618	2.21e-05						GATA6	-0.790421	3.37e-06
E2F8	0.895495	2.17e-05						GBE1	0.955477	8.63e-05
SLC66A3	-0.50183	0.00653958						GBP1	-0.572239	0.00883792
SLC6A16	0.506028	0.0312131						GCH1	0.582467	0.00875513
SLC6A17	0.801332	0.022643						GCNT1	-0.908529	4.48e-09
SLC6A6	0.563481	0.00172746						GDF11	0.760159	3.45e-07
SLC7A6	0.612733	0.0021102						EGLN1	1.08776	2.29e-09
SLC9A1	0.586593	0.00180853						PTPRH	1.08994	0.00151693
SLC9A4	-0.731577	0.00408587						MYB	1.09077	0.00286945
SLC9A7P1	-1.05783	0.0121882						KHK	1.09248	5.31e-05
SMC2-AS1	-2.47127	0.0271841						DNAH17	1.09291	0.000112488
SMCR8	0.518195	0.0314343						KCNQ3	1.09385	2.6e-05
SMIM19	-0.730233	0.00585104						GIPC1	-0.52278	0.00130561
SMIM38	-1.28324	0.00278905						SLIT3	1.09488	1.93e-09
SNHG15	-0.603356	0.0287262						IGLON5	1.09526	5.24e-10
SNTB1	0.709899	0.0404134						GPLD1	1.09979	0.00435845
SNX22	-0.597132	0.011352						GLCE	0.553303	0.000120633
SOGA1	0.533197	0.030599						GLI3	0.71751	0.00256868
JMJD1C	0.896453	2.56e-05						GLIPR1	-0.821314	9.89e-08
FAM53C	0.898002	1.77e-09						GLRB	-0.592677	0.00162355
SOX18	-1.09398	0.00711388						PDE1C	1.10035	7.02e-05
PPP1R15B	0.898153	1.95e-11						GM2A	0.768957	8.07e-09
KCNJ14	0.902896	1.81e-05						GNAL	0.788302	0.00084894
SPACA4	3.75586	0.00647169						GNAQ	-0.517505	0.00858443
SPAG16-DT	2.13192	0.00592886						GNAZ	0.696586	1.14e-05
SPATA1	-2.74782	0.0321289						GNE	-0.617689	2.51e-06
SPATA3-AS1	-1.19884	0.0445498						LINC00965	1.10134	0.00625103
SPDYE3	-2.13643	0.0189719						GNG2	0.521235	0.00745593
SPIN2B	-0.572509	0.024599						IFI30	1.10154	3.55e-09
FOXO3	0.90456	2.25e-07						GOLGA2P7	0.638034	0.000267656
STX3	0.907096	6.01e-20						MGAT5	1.10504	5.75e-08
SLC38A2	0.908114	1.31e-09						GSTM1	1.106	0.000258459
ZRANB1	0.914358	7.95e-16						GOPC	-0.764723	4.47e-12
NR4A3	0.920582	5.84e-09						GPAT3	0.87487	1.28e-06
SRCIN1	0.599253	0.0271078						GPATCH4	-0.721508	3.33e-05
TSC22D2	0.923335	6.08e-08						GPC1	-0.741408	8.77e-13
SRGN	1.54443	0.00265271						PKIA	1.10618	1.85e-07
KLF6	0.925148	4.9e-12						GPC4	-0.684655	1.95e-05
LOC729603	0.925382	0.000764464						GPER1	0.862236	0.000159346
STAG3L3	-0.503436	0.0248974						CASKIN1	1.11479	0.00493609
STAM-AS1	-1.04683	0.0093652						TMEM63C	1.11757	1.46e-06
STARD8	0.53413	0.0327425						ADAM28	1.1196	0.000289652
STAT5A	-0.546106	0.0254757						GPN1	-0.738252	1.01e-05
BCL6	0.927335	3.18e-08						GPR1	-0.934052	2.6e-06
STK32C	-0.725517	0.0357777						GPR153	0.60377	0.00793066
STK35	0.531893	0.00578662						NCAM2	1.12127	7.63e-10
CHIC2	0.941852	5.5e-07						GPR3	-0.629627	0.00119849
FBXO32	0.94259	7.41e-12						TMOD2	1.12199	0.000932937
GAREM1	0.943129	0.000132801						HK2	1.12382	2.15e-10
SUGT1P4-STRA6LP	-1.26908	0.00920742						GPRACR	-1.14891	0.00950205
SUSD2	1.10271	0.0125078						GPRC5B	0.91003	0.000241644
SYNE3	0.72161	0.0289978						ZNF772	1.12437	4.52e-07
SYT15	0.700154	0.00252799						CRLF1	1.12533	0.000134748
LDLR	0.945203	2.54e-13						GRAMD1C	0.769778	5.54e-06
TAF4B	0.730272	0.00356307						GRAMD4	0.605601	0.000521849
TAGLN	-0.541551	0.00186161						HMCN1	1.12806	0.000929734
TAS2R31	-1.48487	0.0257154						QRFPR	1.1281	7.88e-07
TBC1D3H	3.05658	0.00188226						P2RY1	1.12928	0.000499178
TBC1D3P1-DHX40P1	2.02196	0.0280013						LOC101929705	1.12964	0.00209729
TBR1	1.92975	0.00194796						GRIP1	-0.884785	0.000221181
KLHL24	0.946593	1.57e-09						GSE1	0.957268	1.13e-10
TCTE1	2.5851	0.00822368						NR4A3	1.13288	1.19e-13
FAM117A	0.948781	0.00033613						ENPP2	1.13399	0.000382443
TDRD10	-2.09608	0.0446715						GSTM4	0.845863	2.71e-07
TDRP	0.535625	0.0361255						GTF2H2C_2	-0.690636	3.91e-05
TEKT3	-4.75728	0.0153197						CRAT	1.13413	7.04e-05
TEN1-CDK3	0.658116	0.00414567						GTF3C6	-0.803061	0.000230657
MAFF	0.952447	3.38e-11						GTPBP4	-0.538011	0.0054845
TET3	0.567812	0.0121969						GTPBP6	-0.803285	0.000119132
ITPRIP	0.965015	1.68e-12						MTCL1	1.13652	2.01e-12
TEX41	3.68721	0.0354504						GUCY1B1	0.851124	0.00492087
TGDS	-0.636827	0.00131996						GUSBP11	0.547111	0.0084673
KLHL21	0.966736	5.39e-11						CITED2	1.13707	7.56e-14
EXPH5	0.975056	1.73e-05						GXYLT2	0.706131	2.7e-06
THNSL1	-0.529764	0.00728425						GYG2	0.801058	7.14e-05
THRB	0.80149	0.0270368						SMIM10L2A	1.13733	0.00109544
THSD1	0.529267	0.0282673						H1-4	-4.93914	0.00886472
RORA	0.994109	3.54e-06						CCDC144NL	1.14038	2.33e-05
THUMPD3-AS1	-0.607759	0.00501444						H2BC12	-0.839971	3.09e-06
TIAF1	-1.43248	0.0139591						H2BC21	-0.590905	0.000649112
TIGD1	-0.569669	0.00352302						TRPM8	1.1404	0.000304911
TIGD6	-0.650655	0.0165177						HAPLN3	-0.840474	1.07e-08
TINCR	1.61804	0.00190074						HAT1	-0.744138	0.000187274
SESN2	0.997212	1.67e-12						HAVCR2	-0.914301	0.00989831
MYC	1.02193	1.14e-11						EREG	1.14176	3.8e-06
CHKA	1.02455	2.56e-12						HCFC2	0.664427	0.000127623
PELI1	1.03337	1.66e-10						HDAC7	-0.637989	3.46e-08
TM4SF19-AS1	1.17185	0.0411813						HDGF	-0.612661	4.95e-05
TMEFF1	-0.948816	0.0432382						HECW2	0.67916	0.00562473
TMEM121B	-0.657919	0.0443541						HEPH	1.07563	0.0070052
TMEM130	-1.96854	0.0388305						PDZD4	1.14281	2.25e-06
TMEM154	-0.517991	0.0484935						HEXIM1	0.714691	4.55e-09
TMEM160	-0.58703	0.037009						HHAT	-0.970824	3.53e-11
NPPA-AS1	1.03424	0.000359361						LOC101929479	1.14293	4.47e-05
SLC2A3	1.0373	4.94e-16						ST6GALNAC3	1.14326	0.000104857
TMEM203	-0.604573	0.00248752						ONECUT2	1.14345	8.15e-05
TMEM81	0.88157	0.0120705						HK1	0.618451	6.85e-06
TMEM86B	-0.680493	0.0494132						NR1D1	1.14457	1.44e-12
WNT2B	1.08737	3.17e-05						C1QL1	1.14602	1.74e-09
PIM1	1.08805	9.91e-18						HLA-DQB1	0.956811	0.0019853
BTG1	1.09587	9.18e-14						CYP4F11	1.1466	3.99e-11
YOD1	1.10181	1.88e-13						ZNF114	1.14696	0.0012286
TNRC6C-AS1	1.25245	0.0385524						HLF	0.878548	0.000143286
TNXB	0.941282	0.0389451						HS6ST2	1.14699	2.85e-08
DUSP10	1.10979	3.37e-07						SLC5A4-AS1	1.14775	0.000501774
KLHL15	1.11825	1.88e-08						HMGCR	-0.546769	1.92e-07
THSD4	1.12356	0.000583739						COL1A2	1.15084	0.00447832
C5AR1	1.12493	0.000336813						CGREF1	1.15152	2.14e-05
TPGS1	-0.585263	0.0324238						PDK3	1.15293	7.9e-11
TPH1	-1.30615	0.011303						HNRNPDL	-0.682171	4.69e-06
WNK4	1.13305	0.000194019						HNRNPH3	-0.557478	7.16e-05
TPTEP2-CSNK1E	-2.07934	0.00666268						THSD4	1.1534	0.00080108
AOC3	1.13394	0.00095911						HOXA10	-0.893077	4.37e-07
ADCY10P1	1.13526	0.000412229						NTNG2	1.15349	1.59e-05
TRAM1L1	-0.6392	0.00513455						HOXB13	0.624154	0.00264861
GPR75	1.15244	4.28e-06						SEMA4G	1.15694	2.07e-08
PER1	1.1535	2.26e-13						HOXB6	-0.842165	0.00525661
SRGAP3	1.15657	0.000579605						HOXB7	-0.603803	0.00843673
PROX1	1.1639	3.22e-05						HOXB9	-0.562561	0.000344539
TRMT10B	-0.535714	0.0048073						ITIH5	1.16154	2.58e-07
ARID3B	1.1803	1.16e-09						HOXC4	-0.796045	0.00630465
TRPC3	1.24243	0.00433136						PARVG	1.16335	3.57e-07
TRPM3	2.094	0.0495506						HOXC9	-0.746756	0.000151149
TRPS1	0.64958	0.0126623						KITLG	1.16384	6.42e-10
TSC1	0.503513	0.00941898						HPCAL1	0.86996	8.58e-07
ABL2	1.216	2.41e-09						ARHGAP24	1.1645	0.000130229
PNRC1	1.21784	1.5e-16						CMYA5	1.17033	0.00138199
DDIT4	1.22361	3.94e-10						HPSE	0.693321	2.4e-05
TSTD3	-1.17412	0.00198635						HR	0.743307	0.000175785
RBM15	1.23188	2.7e-07						SERPINF1	1.17233	0.00146868
TUBA3D	-3.18788	0.0098666						LDHA	1.17567	2.75e-14
ZNF286B	1.25968	0.000508738						HS1BP3	0.600913	0.000207373
ARC	1.26071	5.43e-13						MAML3	1.17582	7.11e-07
U2AF1	-1.65346	0.0316672						HS6ST1	0.582254	1.16e-07
CSRNP1	1.26528	4.83e-26						CR2	1.18205	0.0045577
UBALD2	0.559773	0.00142214						HSD17B10	-0.910754	5.3e-05
ISYNA1	1.27675	0.000784183						HSD17B7	-0.877475	4.83e-05
GDF15	1.28743	0.000167902						BRINP1	1.18242	0.000578001
UGT1A6	-4.53383	0.0467688						BNIP3L	1.18613	1.76e-10
UPK3BL2	-0.668473	0.00138118						HSPB1	-0.85888	8.02e-07
USE1	-0.609383	0.0480074						DCLK1	1.18765	6.37e-13
USP51	-0.645	0.0253536						LOXL2	1.18787	1.26e-10
SPRY2	1.29237	1.97e-17						HSPB8	-0.590553	1.18e-06
TRIB1	1.31039	4.85e-13						HTATIP2	-0.617874	1.94e-05
VAX2	-3.81213	0.0075404						DHRS3	1.18846	1.62e-05
VCAN	-0.790471	0.0112201						JCAD	1.1887	3.53e-08
TSGA10	1.32119	0.000441121						HTR7P1	0.561176	0.00320112
NFIL3	1.32312	3.97e-18						NELL2	1.18878	2.38e-13
VIL1	-2.35952	0.0276295						VWA7	1.18895	0.00529106
RASGEF1B	1.3262	0.00016501						ICOSLG	0.694369	0.000186852
DUSP2	1.33096	4.77e-13						ID3	0.505059	0.000530582
HYPK	1.34393	1.55e-05						ID4	0.512724	0.000446671
ADRB2	1.36065	7.22e-05						MMP15	1.18971	1.33e-15
TIPARP	1.40311	3.45e-12						IDI1	-0.931616	2.73e-07
SLC30A1	1.4236	7.19e-43						IER2	-0.591479	0.00145054
WNT9A	0.990518	0.00388558						CDON	1.19189	1.03e-05
WSCD1	0.994195	0.0374005						IER5	-0.588061	0.00508707
WWTR1-AS1	-3.51581	0.0114629						TOX2	1.19337	1.06e-08
PSMD6-AS2	1.49672	1.56e-05						VWF	1.19437	0.000941389
CREBRF	1.53088	1.85e-16						PARM1	1.19532	4.79e-09
NR4A2	1.53339	1.2e-20						PALD1	1.19903	6.01e-12
PPP1R15A	1.54152	9.91e-29						IFI44	0.778008	0.00580362
YWHAEP1	-3.9638	0.0207862						VAT1L	1.20217	5.99e-12
MMP25	1.54424	0.00118279						IFIH1	0.559007	0.00837837
ZBTB20	0.560998	0.0476469						CFD	1.20263	0.00089565
ZBTB34	0.559865	0.00181117						IFITM2	0.988798	2.62e-09
ZBTB42	-0.527819	0.0276099						IFITM3	0.786381	2.13e-07
ZBTB43	0.620316	0.00226369						IFRD2	-0.718665	3.25e-05
ARID5B	1.63694	4.08e-26						ZNF395	1.20383	6.97e-14
PYGM	1.64795	0.000130657						HYPK	1.20498	7.72e-05
FOS	1.66154	2.49e-20						IGFBP5	0.968582	8.48e-05
ZCCHC2	0.506913	0.00798116						PCDHB6	1.20522	0.000100137
ZDBF2	0.680435	0.00360698						H6PD	1.20627	7.5e-08
GRHL1	1.69754	2.35e-13						MYZAP	1.20751	2.71e-06
EGR1	1.80666	3.85e-26						SDAD1P1	1.20909	0.00147494
MT1G	1.83905	4.33e-06						ZBTB3	1.21259	5.26e-05
NR1D1	1.85183	7.71e-34						CRABP2	1.2156	1.57e-05
ZKSCAN4	-0.787396	0.0076919						IGSF3	0.619746	0.000816262
ZNF101	-0.592707	0.0396939						IKBKG	-0.510605	0.00093539
SELPLG	1.85846	0.000199219						LOC727751	1.21565	0.00383623
RAPGEF3	1.89345	0.000346592						CASS4	1.21783	0.00173918
ZNF135	-1.1985	0.00523471						PCDHGB2	1.21923	0.000247097
ATF3	1.90781	5.44e-30						IL1R1	0.583346	0.00413407
ZNF175	0.601526	0.0114127						SMAD9	1.22622	4.7e-15
ZNF18	-0.672043	0.0223926						SYNM	1.22749	5.54e-05
ZNF19	-1.07939	0.00449826						IL27RA	-0.604199	3.13e-05
ZNF197	-0.56951	0.00638889						IL2RB	0.611588	0.00330087
ZNF2	-0.701289	0.00255217						IL32	0.594362	0.00749016
ZNF204P	-0.788074	0.0040167						IL33	4.87298	0.00703183
ZNF212	0.50169	0.0181992						IL7R	0.922589	7.5e-17
LINC00622	1.979	0.000109228						ILK	-0.576313	0.000148363
ZNF230	-0.80873	0.0124804						ILKAP	-0.657943	0.00107342
ZNF235	-0.678512	0.036783						CLVS2	1.23104	0.00130958
GEM	2.03058	1.22e-23						INHBA	-0.752379	7.06e-09
ZNF280A	2.26688	0.0469098						PCDH18	1.23485	2.14e-06
ZNF285	-0.867993	0.0412098						SAMD5	1.23687	2.23e-06
ZNF114	2.03802	4.19e-12						INSIG2	0.899145	0.000169399
ZNF287	-0.857954	0.00150387						C1R	1.23721	5.46e-14
ZNF319	-0.7718	0.00210174						ZNF80	1.23767	0.000773177
ZNF333	-0.645575	0.0168586						TNFRSF14	1.23893	0.000469506
GALNT3	2.05457	3.24e-07						IQCJ-SCHIP1	-0.517831	0.00769496
ZNF337	-0.536533	0.00221862						BCHE	1.24101	8.41e-05
ZNF34	0.587959	0.0432851						WDR17	1.24391	1.54e-06
ZNF343	-0.525416	0.00656234						IRF1	-0.720151	0.000900843
MXD1	2.08544	2.29e-18						IRS1	0.632671	0.00217747
SLC38A4	2.0916	0.00102919						ISCU	-0.620017	0.00344428
ZNF396	-1.96743	0.00452886						CCDC85A	1.24576	2.78e-09
CHAC1	2.15759	1.87e-17						TMC6	1.24669	7.13e-11
EGR2	2.18918	8.99e-52						OLAH	1.24939	0.00466958
ZNF426-DT	-1.26551	0.0300044						GALNT12	1.24975	0.00620974
ZNF432	0.52367	0.00224048						ITGA1	0.575781	0.00234269
ZNF44	-0.77403	0.0130835						ITGA2	0.855931	0.00042521
ZNF441	-0.983032	0.0124795						ADAMTSL1	1.25066	1.21e-07
ZNF442	-1.64948	0.00758288						MT1X	1.25106	3.77e-08
ZNF449	-0.788446	0.00469091						ITGB1	-0.657733	7.45e-10
ZNF48	-0.625884	0.00129676						LAMA2	1.25244	8.06e-07
HOOK1	2.37084	0.00106827						ITGB8	0.609083	0.000393638
ZNF500	-0.53011	0.0302817						ITGBL1	-0.789888	2.13e-05
ZNF501	-1.46165	0.00208942						HID1	1.25259	6.33e-06
ZNF506	-3.71426	0.0144001						DUSP9	1.25285	1.05e-09
ZNF517	-0.820074	0.00935365						ITM2A	0.806735	0.00400805
ZNF527	-0.557591	0.0334244						ITM2C	0.794164	3.09e-14
ZNF530	0.716134	0.0199416						ITPKC	-0.557651	0.0036309
ZNF550	-0.62319	0.0226237						ITPR1	0.782739	1.26e-06
ZNF551	0.598986	0.0131404						ITPR3	0.718812	0.00326093
ZNF555	-0.93032	0.0169284						ITPRIP	-0.639147	0.000100827
ZNF566	0.58689	0.0149336						ITPRIPL2	-0.885039	6.97e-14
ZNF571	-1.12679	0.0154677						JAG1	-0.6536	8.6e-05
HSD3BP4	2.44247	3.99e-05						JAG2	0.957491	0.00116521
ZNF583	-0.963477	0.0127754						NHS	1.25399	7.8e-06
ZNF606	-0.927223	0.020625						CLGN	1.25682	8.13e-05
ZNF609	0.609112	0.0123842						JPT1	-0.682871	0.000541834
ZNF624	-1.0669	0.00223522						JPT2	-0.547005	6.35e-05
ZNF626	5.86023	0.00686711						JTB	-0.58829	0.000267127
LOC101928841	2.47921	3.93e-27						ABCG1	1.25754	2.21e-12
ZNF628	0.598902	0.0417323						JUP	0.765239	7.54e-10
FOSB	2.60501	2.45e-29						KANK2	0.672077	3.99e-05
ZNF658	-0.758517	0.00641302						ANK3	1.25899	6.74e-09
ZNF658B	-0.668626	0.0415551						KAT6B	0.70754	0.00277821
CFLAR-AS1	2.71025	0.0011025						KAZN	0.592357	0.00166643
ZNF671	-0.910715	0.00717362						KBTBD11	0.643016	0.0093735
RGPD2	2.75839	4.99e-05						KBTBD7	0.84527	0.00213672
APOE	2.88756	7.59e-08						IGSF1	1.25915	0.00197589
ZNF695	-0.667679	0.0185951						RCOR2	1.2603	0.000652811
LOC100128770	3.71866	7.24e-05						KCNA6	0.900233	0.0037783
LOC400627	3.88856	0.000303853						KCNAB2	0.791127	7.19e-06
LOC100288162	5.2844	0.000279961						SNCAIP	1.26328	0.00422525
ZNF70	-0.50354	0.00212415						KCNH1	-1.38304	0.00888734
ZNF700	-0.510974	0.0226614						KCNH3	0.799094	5.39e-07
ZNF747	-0.691695	0.0090288						EPHA3	1.26394	7.48e-06
ZNF77	-0.875693	0.041784						ADAMTS7	1.26775	0.00115984
ZNF772	-0.69452	0.013967						AK4	1.26794	1.46e-09
ZNF773	-0.865151	0.01061						GVQW3	1.26864	3.81e-06
ZNF785	-0.768196	0.00209453						KCNJ3	3.32571	0.00765566
ZNF786	-0.670396	0.00624524						KCNK1	-0.957111	2.54e-09
ZNF830	-0.505822	0.00184953						KCNK5	-0.518377	7.05e-05
ZNF850	0.580946	0.0019361						B4GALNT4	1.26871	3.61e-15
ZNF879	-0.690394	0.00968603						GYS1	1.27342	2.19e-08
ZNF888	0.810235	0.00395151						GNG7	1.27511	2.21e-08
ZNHIT2	-0.694329	0.019913						KCTD11	-0.839864	1.62e-05
ZNRF3	0.572457	0.00205045						TGFA	1.276	1e-09
CD14	5.69495	0.000275202						SLC17A7	1.27882	2.71e-12
ZSCAN25	-0.60914	0.00158414						KDM4B	0.780736	0.000300185
								KDM4C	0.87859	0.000115651
								NDRG1	1.28084	5.1e-07
								IFI44L	1.28234	0.00156243
								SCN4B	1.28552	2.05e-06
								KIAA1549L	0.902806	0.000236548
								AIF1L	1.28638	2.84e-14
								PCDHGA1	1.28658	0.00335153
								KIF1A	0.63538	0.000532943
								KIF5C	0.661296	0.00328839
								KIFC3	-0.518975	0.000898277
								KIRREL2	0.736713	0.00503049
								CDK18	1.28688	2.23e-12
								KLC3	0.984678	0.00260083
								KLF10	-0.788869	2.76e-07
								KLF12	0.700021	0.00253905
								KLF16	-0.515957	0.0058504
								CACNA2D4	1.28719	1.34e-05
								KLF5	0.575772	3.91e-07
								KLF7	-0.73638	1.66e-06
								SYNE3	1.28873	5.37e-05
								KLHL15	0.57117	0.00317788
								GABRA2	1.28886	3.65e-16
								KLHL29	0.793588	2.59e-05
								DNM1P41	1.28911	0.00304834
								LUCAT1	1.2901	0.00553193
								KLK6	-0.596141	0.000433006
								LINC02159	1.29021	1.06e-06
								ANO4	1.29033	0.000379187
								KPNA7	-3.83314	0.00822846
								TSPAN7	1.29238	2.18e-09
								KREMEN1	0.814287	1e-05
								KREMEN2	0.83273	2.26e-05
								TTC28	1.29239	3.11e-07
								OLR1	1.29617	4.92e-12
								TNFRSF19	1.29854	0.00212405
								CCDC180	1.30369	0.00128654
								PLEKHA6	1.30547	1.61e-05
								KRT18	-0.654096	0.000174215
								WNK2	1.30803	3.67e-06
								KRT80	-0.532685	5.08e-07
								KTI12	-0.625666	0.00459356
								SEMA3A	1.30972	2.96e-06
								L3HYPDH	-0.649855	0.000713852
								L3MBTL3	0.521481	0.00533315
								LAIR2	-4.78332	0.00952925
								LAMA1	0.993372	6.59e-06
								SLC5A3	1.31166	2.74e-09
								LINC02475	1.31226	0.000109543
								SPAG17	1.31405	5.29e-08
								LAMC2	-0.755185	2.81e-08
								LAMP3	0.941482	0.00289534
								LAT2	-0.669557	0.000342856
								GPI	1.31865	1.6e-14
								LCOR	0.689028	0.000627667
								LCP1	-0.58581	0.00155835
								SYNGR1	1.32408	8.06e-16
								RIMS4	1.32424	7.42e-14
								ANGPT1	1.32455	1.97e-06
								TGFBR3	1.331	1.07e-11
								ADGRE1	1.3324	0.00129414
								RNF157	1.33295	0.000726709
								HHIP	1.33335	1.03e-05
								ADGRB1	1.33394	1.64e-12
								LGALS3BP	0.593542	7.22e-09
								PCDH7	1.33587	2.48e-13
								SPATA31C1	1.33746	0.00153016
								LIMA1	-0.52385	0.000118153
								PCSK4	1.35051	0.0059925
								SLCO4A1	1.35405	0.000836498
								LIMS2	-0.865173	0.000648277
								CPAMD8	1.3563	0.00139223
								IQGAP2	1.3586	8.56e-06
								LINC00205	0.745107	0.000296406
								LINC00294	-0.52864	0.000317472
								MUC3A	1.35873	0.00131563
								NRCAM	1.35918	3.82e-07
								LINC00452	-0.87803	0.000529144
								ARSJ	1.36122	6.16e-09
								LINC00526	0.703178	0.00987436
								LINC00540	0.955628	0.000234036
								FBXO2	1.36203	5.09e-08
								LINC00602	4.2597	0.00836831
								RYR2	1.36394	0.000510123
								LINC00630	0.619854	0.0088561
								LINC00662	-0.875991	7.06e-07
								LINC00673	-0.61166	0.000118214
								LINC00707	0.7162	0.00372523
								LINC00842	-0.879327	0.00176219
								LINC00869	-0.975093	4.37e-06
								CYP2S1	1.36494	0.000159365
								LINC00923	0.868994	0.000821902
								EIF2AK3-DT	1.36756	0.00124117
								CRISPLD2	1.36831	2.91e-08
								LINC00958	-0.764822	9.37e-08
								FHOD3	1.36867	0.000946908
								LINC01004	0.655012	0.00864711
								CGNL1	1.37182	1.69e-13
								TSPAN33	1.37249	1.66e-07
								ZSCAN23	1.37299	0.000388684
								LINC01139	-0.673182	0.000235643
								YPEL1	1.37868	3.3e-08
								LINC01270	0.820091	4.39e-05
								TPPP	1.37891	4.61e-08
								LINC01419	2.41338	0.00723928
								LINC01446	0.856316	0.00990354
								LINC01551	-2.5297	0.009571
								GABRB2	1.38001	0.00138013
								ARNTL	1.38045	2.4e-10
								IGSF10	1.38506	3.89e-06
								LINC01694	0.817353	0.00331334
								PLCXD1	1.38594	6.54e-14
								LINC01910	-0.849935	0.00115755
								BAHCC1	1.38595	1.92e-08
								RARRES2	1.38914	0.00589294
								RNASE4	1.39054	5.57e-13
								TMEM176B	1.39072	4.71e-07
								SLC29A4	1.39173	6.04e-19
								LINC02302	0.904788	0.000247482
								PEG10	1.3928	0.000260747
								MLLT3	1.40384	2.41e-14
								GRAMD1B	1.4044	8.32e-07
								LINC02615	-0.790303	0.00133545
								MGAT3	1.40629	1.48e-08
								ACVR1C	1.4083	0.000254339
								RPLP0P2	1.41141	7.27e-06
								LMAN2L	-0.504896	0.000116566
								CFAP57	1.41292	0.00464154
								LMLN	0.922481	2.19e-05
								LMO7	-0.762516	2.01e-08
								IDH2	1.41486	6.38e-13
								LNPK	0.729352	1.96e-05
								PDE11A	1.41862	0.00244218
								LOC100130027	0.732597	0.00143012
								TCF7L1	1.42085	3.07e-09
								KCNN1	1.42128	3.8e-06
								TNFRSF8	1.42193	0.00593881
								LOC100499489	-0.796336	0.000266469
								LOC100505942	-1.23531	0.00915538
								CFI	1.42333	6.43e-11
								DGKK	1.42656	0.00305159
								NGFR	1.42884	5.3e-08
								PDZD7	1.43061	3.61e-05
								ISG20	1.43622	0.0023765
								LOC100996740	-0.587389	0.000136117
								ADAP1	1.43951	0.000301676
								LOC101927636	4.97464	0.00872554
								LOC101928304	-0.712078	0.00156796
								LOC101929322	0.673656	0.00262748
								GLCCI1	1.43976	3.67e-09
								CHRNA9	1.44168	0.000101423
								LOC101930370	-1.64348	0.00908665
								SULF1	1.44626	4.02e-12
								TEK	1.4475	0.00185999
								PSMB9	1.44811	2.48e-08
								ARFGEF3	1.45001	4.32e-06
								LOC105371703	0.720177	7.57e-06
								LOC105372582	0.506115	0.000576368
								CACNA1I	1.45728	0.00551992
								EPHA5	1.45791	7.34e-17
								LOC112694756	0.81593	1.88e-05
								LOC145694	-0.73616	0.00270356
								LOC283028	-0.648816	0.000580619
								LOC284454	-0.829016	0.000393982
								SLITRK2	1.45927	0.000102209
								LOC497256	0.873492	0.0028006
								NOS1AP	1.45964	0.0060437
								LOC643072	-0.994459	8.1e-07
								PLEKHH2	1.46498	3.85e-09
								LOC730101	0.822994	2.59e-05
								RAET1E	1.47119	0.00425393
								ARHGEF16	1.47143	4.08e-05
								GNG11	1.47537	2.48e-08
								SELENBP1	1.47995	1.27e-09
								LOXL4	-0.53911	4.58e-05
								PCSK1	1.48181	0.00163225
								LPCAT1	0.546276	3.29e-05
								LPIN2	0.630355	0.00025864
								LPL	0.853085	0.00967199
								LRATD1	0.992224	0.000970281
								LRCH2	0.644314	0.000598618
								LRFN4	-0.636404	5.45e-05
								LRIF1	0.632628	0.00325209
								LRP3	0.564999	0.000742251
								LRP4	0.796226	0.00117929
								LRP5	0.567586	0.00169288
								LRRC20	0.667577	7.25e-06
								LRRC29	-1.85017	0.0094416
								LRRC4C	0.603347	4.09e-05
								ARHGEF37	1.48237	8.12e-06
								LRRC75A	0.833483	0.00863104
								GAD1	1.4825	6.48e-05
								WSCD1	1.48276	0.00152413
								LSM10	-0.77421	0.000165274
								LSP1P5	-0.502487	0.00446023
								LTBP1	-0.997122	1.56e-14
								LTBP2	-0.856285	1.97e-05
								LTBR	-0.5325	0.0030423
								LTV1	-0.578569	0.00191766
								ZDHHC11B	1.48308	1.48e-07
								SYT2	1.48697	4.05e-07
								TLL1	1.4877	0.00158511
								CELF2-AS1	1.49167	0.0057707
								LYRM9	1.23455	0.00705001
								LYSMD2	-0.730742	0.00545038
								LYST	0.771402	0.000756596
								MAFA	0.569478	0.00933211
								MAFF	-0.698993	5.38e-06
								MAFK	-0.612595	9.93e-06
								MAGEA10	-0.641247	4.09e-05
								DUOX1	1.49225	0.00107242
								MAGOH	-0.783894	0.000614665
								MAGOHB	-0.624969	0.000297605
								ARHGEF6	1.49339	4.81e-06
								NAALAD2	1.49373	9.9e-17
								MAMLD1	-0.882518	3.96e-07
								ASIC1	1.49578	8.48e-16
								MAN2B1	0.52002	0.000138969
								MANEAL	-0.699265	0.000240074
								MANSC1	0.636539	0.000729321
								HYDIN2	1.5021	0.00337332
								MAGEB6	1.50236	0.000636952
								MAP2K3	-0.536539	0.000597345
								ANXA9	1.50815	0.000945248
								MAP3K1	0.867614	7.34e-05
								ARLNC1	1.50891	2.86e-05
								MAP7D1	-0.796105	7.68e-08
								SLIT1	1.50962	0.00467949
								MAPK11	-0.586581	0.00491238
								TNXB	1.51525	0.000410081
								MARCHF2	0.56456	0.00888154
								MARCHF4	-0.657097	0.000932267
								SARDH	1.51674	3.01e-07
								MARS1	-0.506835	8.08e-06
								TMEM255A	1.51889	1.15e-14
								SEMA3G	1.5191	1.79e-05
								ARHGAP20	1.52609	3.06e-06
								MAL2	1.52886	1.46e-05
								MATN3	-0.656829	0.00208257
								MBOAT2	-0.656756	7.07e-10
								LAMA5	1.52894	1.86e-11
								MDFI	-0.607186	0.00122109
								MDFIC	-0.713944	1.18e-06
								ME1	-0.678729	1.11e-05
								APBA1	1.53013	2.32e-08
								MED12L	0.754117	0.00928043
								HSPB3	1.53166	0.00166256
								MEGF10	0.788307	0.00542993
								MIR210HG	1.5336	0.00118269
								MELTF	0.620564	1.62e-05
								MEPCE	0.567065	0.00041708
								MET	0.61242	4.91e-08
								METTL1	-0.57093	0.000761512
								SLC7A8	1.53501	8.37e-05
								METTL7B	0.671446	0.00198985
								METTL8	-0.548623	0.000602952
								MFAP2	-0.582399	0.000236765
								MFAP3L	-0.633522	0.00110135
								MAOB	1.53501	8.97e-12
								RIMS1	1.53599	0.00102921
								MFSD2A	-0.949709	2.65e-06
								PLTP	1.54163	0.000777997
								THBS4	1.54244	9.69e-09
								MICA	-0.633878	4.91e-05
								MICAL2	-0.810074	0.000473637
								MICALCL	-0.697819	3.94e-06
								MICALL1	-0.650331	1.53e-07
								MIDEAS	-0.521618	5.76e-05
								MINDY2	0.557306	0.0097374
								C2orf16	1.54748	8.31e-09
								KANK3	1.55822	0.000381583
								MIR34AHG	0.512282	0.0057423
								MIR4435-2HG	-0.57734	0.00539597
								SRGAP3	1.56502	7.83e-07
								SNCB	1.56804	0.00159494
								NPAS2	1.57574	2.73e-12
								MLLT11	-0.769418	1.45e-07
								TMEM176A	1.57836	4.23e-07
								FMNL2	1.59006	3.73e-10
								FAM222A	1.59399	2.64e-10
								MMP3	1.59589	3.61e-11
								SRCIN1	1.59816	2.35e-12
								MMP16	0.722411	9.31e-05
								BMP8B	1.59869	0.000319297
								MMP19	-0.894968	0.000256503
								MMP24OS	-0.969786	0.0019638
								LYPD6	1.60105	2.23e-14
								FAT4	1.60511	1.76e-09
								MN1	-0.966969	9.65e-06
								MOV10L1	-1.75476	0.00987865
								MPI	0.558304	0.00635977
								MPP2	0.989072	1.77e-09
								MPP7	0.719509	1.51e-08
								NPFFR1	1.60532	1.74e-12
								MR1	-0.52042	0.00962914
								GAP43	1.60537	0.000542261
								MRAS	-0.800738	4.31e-10
								MYLIP	1.61418	4.1e-21
								GALNT18	1.61471	4.08e-09
								MRPL1	-0.683417	0.00473553
								MRPL14	-0.619443	0.00714758
								MRPL20	-0.62744	0.00475098
								MRPL24	-0.698827	0.000163771
								MRPL33	-0.607032	0.000578469
								MRPL52	-0.582332	0.0056971
								MRPL58	-0.559326	0.00146289
								MRPL9	-0.501089	0.00508607
								MRPS12	-0.757123	0.00044307
								MRPS15	-0.626672	0.00293355
								MRPS21	-0.552735	0.00325515
								MRPS7	-0.569362	0.000881064
								MRTO4	-0.836776	2.72e-06
								C16orf74	1.61574	4.98e-05
								MSANTD3	-0.5301	0.00307066
								MSC-AS1	-0.743199	0.000368482
								MSMO1	-0.958753	9.74e-12
								MSX1	-0.783597	0.00831527
								MSX2	0.93674	7.99e-06
								RAPGEF5	1.61639	2.48e-05
								SYT16	1.62157	2.76e-12
								SORL1	1.6238	5.04e-14
								MT2A	0.626723	0.00234726
								CNTFR	1.62518	1.6e-06
								MTHFD2	-0.627387	0.000227383
								MTHFS	-0.952186	5.63e-07
								MTLN	-0.78748	0.000992916
								MTMR2	-0.519737	1.2e-05
								MTMR4	0.50579	0.00118657
								MTRNR2L2	0.674104	6.7e-11
								MTRNR2L8	0.733401	2.42e-10
								SORCS1	1.62545	1.5e-05
								SORBS1	1.62729	4.76e-17
								MVD	-0.602021	0.00142382
								MXD1	0.833747	0.00186815
								MYADM	-0.714928	0.000205562
								ASXL3	1.62993	0.00499821
								MYC	-0.752949	8.68e-07
								MYH10	0.569306	0.00211778
								ENO2	1.64056	7.21e-18
								MYL10	-2.55977	0.00762809
								MYL12B	-0.50954	0.00374302
								MYL6	-0.667085	0.0011872
								RORA	1.64836	5.27e-11
								MYLK	0.671123	0.000569465
								MYLK2	-0.867342	0.00651754
								MYLK3	2.24684	0.00759021
								MYO10	0.781749	7.29e-05
								RAG1	1.65891	7.66e-06
								MYOM3	-0.843967	0.00102442
								MYOSLID	-1.11316	0.0066235
								HOXD1	1.66	0.00374123
								PCDHGA5	1.66381	0.000698229
								CYP1A1	1.66407	0.00546984
								NAB1	0.538336	1.34e-06
								NAGK	-0.656938	2.05e-05
								NANOS1	0.846097	0.00587758
								NAP1L3	-0.747468	5.03e-05
								PGK1	1.67247	3.14e-16
								NARF	0.582604	0.00107436
								NBEAL2	0.730643	0.000910946
								NBL1	-0.658963	0.000218856
								NBPF1	0.563566	0.00139197
								NCALD	1.57867	0.0083238
								NCAM1	0.569179	9.16e-05
								P4HA1	1.6817	3.7e-20
								NCAN	3.05741	0.00742052
								COL3A1	1.68485	7.11e-21
								NCKIPSD	0.863303	1.74e-06
								NCLN	-0.566888	6.25e-05
								NCOR1P1	1.49244	0.00879542
								NCOR1P4	0.866861	1.15e-07
								NCS1	-0.582711	5.7e-08
								NDOR1	-0.54319	8.37e-05
								PCDHGA11	1.68625	0.00430132
								NDRG2	0.713644	1.9e-05
								NDRG4	0.703921	3.37e-06
								NDST1	-0.99482	9.1e-11
								MPZL2	1.6931	0.00261947
								NDUFAF1	-0.734534	0.00191141
								NDUFAF2	-0.793988	0.00160331
								NDUFAF4	-0.595127	0.00758769
								NDUFAF6	-0.590825	0.00437836
								NDUFAF8	-0.792526	0.00272448
								NDUFS6	-0.617742	0.00760128
								MS4A15	1.69383	7.75e-05
								NECAB1	-0.505566	0.00654941
								SELENOP	1.69415	3.37e-14
								NLRP10	1.695	0.000144972
								NEFL	0.905122	2.72e-10
								NEK10	-0.569805	0.00815091
								ABCD2	1.69666	3.24e-05
								NETO1	-0.629779	0.000779958
								RAB26	1.69682	6.79e-12
								ANOS1	1.69726	4.42e-16
								NF2	-0.573122	4.65e-06
								XIST	1.70265	0.0038521
								NFE4	-0.727918	0.000257834
								NFIA	0.951223	2.39e-08
								PPM1L	1.71042	3.71e-05
								NFKBIZ	0.794269	5.41e-05
								NFU1	-0.537827	0.00363954
								NGDN	-0.556882	0.00216685
								NGEF	0.814134	0.000359779
								ISLR	1.71384	0.00332631
								NHP2	-0.572151	0.00795125
								COL18A1	1.7194	1.79e-17
								NID1	0.727863	0.000266654
								SGSM1	1.71953	4.05e-08
								NIPAL4	-0.794779	0.000348585
								NWD1	1.72183	2.58e-05
								NKD1	0.865103	0.000423139
								TNRC6C-AS1	1.73465	0.00183182
								NKILA	-0.666459	0.000203472
								NKX2-2	-0.779517	4.02e-05
								NKX2-5	-0.803916	0.000143831
								INSYN2B	1.73825	4.01e-05
								TRIM9	1.74015	2.77e-06
								NME1	-0.680407	0.00405747
								NME4	0.708487	2.48e-08
								CMPK2	1.74217	0.0011541
								INSYN1	1.74334	0.000753938
								NNMT	-0.62065	0.000607618
								PPP1R16B	1.74379	4.17e-06
								NOL7	-0.512535	0.00253523
								NOLC1	-0.599656	6.49e-06
								NOP16	-0.798937	4.13e-05
								LCAL1	1.7446	2.99e-06
								TMEM145	1.74728	0.000534056
								NOTCH1	0.70159	0.0018921
								TTN	1.74835	7.98e-05
								NOTUM	0.516117	0.00226794
								SDK2	1.74874	6.57e-09
								NOX5	3.35175	0.00663195
								MEGF6	1.75005	9.37e-09
								NPAS4	-0.78791	0.00618835
								NPC2	-0.621853	0.000140136
								TCEAL5	1.75277	0.000781142
								PCDHGB3	1.75473	0.00336757
								NPIPB12	-0.697262	4.4e-05
								NPM3	-0.821717	0.000592597
								GGT8P	1.75473	0.00502411
								PHLDA1	1.75711	9.74e-23
								SLC7A10	1.766	6.27e-15
								EFHD1	1.76831	4.03e-09
								NQO1	-0.520434	0.000807581
								BAIAP3	1.76856	9.2e-16
								NR4A2	0.822793	5e-06
								TLE6	1.77083	3.08e-07
								SAMD14	1.7752	3.13e-10
								MRO	1.77806	0.00338249
								FLT4	1.78206	7.62e-13
								NRXN3	-0.77738	0.000378453
								NSDHL	-0.676472	0.000143961
								NSMF	0.50965	1.74e-05
								NSUN5	-0.573289	0.00331379
								NSUN5P1	-0.610574	0.00167188
								IGF2	1.78393	9.65e-16
								NTMT1	-0.718664	0.000267684
								NTN4	0.773718	1.23e-05
								DCC	1.79023	0.000509135
								NTRK1	1.90237	0.00706295
								SLC4A4	1.79094	1.46e-06
								NUAK2	-0.959468	0.000177473
								NUDT10	-0.605309	0.000966385
								NUDT2	-0.709569	0.000441931
								NUDT4B	-0.93592	0.00688913
								NUDT9	-0.520645	0.000193494
								NUMBL	-0.64248	5.74e-06
								NUP210	0.893373	0.000196628
								NUPR1	-0.953275	1.5e-07
								MT1G	1.79953	1.42e-05
								NXT1	-0.779945	0.000961586
								NYNRIN	0.541608	0.00848221
								ANO9	1.8021	0.00637212
								FREM2	1.8047	1.73e-07
								SETBP1	1.80515	4.86e-12
								OBSL1	0.650658	0.0019245
								SPX	1.81235	8.37e-07
								OCIAD2	-0.73258	6e-05
								OCLN	-0.661895	3.08e-06
								FER1L4	1.81402	1.9e-11
								ODC1	-0.62309	0.000639593
								OGDHL	0.883891	2.28e-09
								GGT5	1.81526	0.00409934
								OLFM2	-0.582367	4.11e-05
								SULT1A2	1.81557	0.00401795
								MIR3142HG	1.81608	2.59e-06
								GSTM2	1.8179	0.00154019
								SPAG4	1.81802	1.18e-06
								FGD3	1.82433	0.000711574
								UNC5D	1.82779	2.7e-05
								OR51B5	0.544699	0.00229421
								ORAI1	-0.757298	0.00474434
								OSMR	0.816602	1.83e-05
								OTUD3	0.579824	0.00173814
								OTUD7A	1.82923	0.00411464
								OVCA2	-0.629583	0.0093044
								OXCT1	-0.557617	2.56e-05
								MAT1A	1.83215	0.000454694
								P3H2	0.940173	8.34e-14
								P3H3	0.917952	6.64e-10
								COL9A3	1.83302	0.00295836
								P4HA2	0.622794	0.000313551
								PABPC1L2A	4.33905	0.00939222
								PABPC4L	0.753355	6.86e-07
								CACNA1G	1.83438	2.87e-10
								KLHL41	1.84421	0.00138101
								FCGBP	1.85779	1.51e-05
								STAC2	1.86161	8.06e-09
								MITF	1.86275	1.14e-25
								LINC01234	1.86455	0.00209982
								PANK2	-0.51949	0.00127783
								PAPSS2	0.528461	0.00338874
								PAQR5	0.871963	0.000178195
								OPRK1	1.86562	0.000107327
								PARN	-0.517519	2.45e-05
								PARP11	0.589824	0.00113493
								PARVA	-0.536145	2.86e-06
								CDCP1	1.86581	0.00193966
								PAWR	-0.964711	2.67e-13
								RIMBP2	1.8683	0.00045855
								PBDC1	-0.659458	0.000986403
								PC	0.705641	3.36e-07
								SLC1A1	1.86882	5e-06
								RAPGEF4	1.87438	3.69e-05
								SHANK2	1.87592	3.92e-07
								PCDH9	0.825334	0.00322041
								HERC3	1.88102	1.37e-12
								PCDHA6	0.623377	0.00968422
								PCDHAC2	0.953491	0.00813105
								PCDHB18P	1.07198	0.00861425
								PCDHB5	0.664678	0.000263658
								CPZ	1.88133	0.000133346
								PCDHB8	0.984888	2.96e-05
								EPAS1	1.88248	1.06e-26
								SPINT2	1.8826	0.00555343
								STOX1	1.88656	0.00112709
								DENND2A	1.88667	0.000165416
								PCDHGB1	0.949698	0.00987443
								ESRP1	1.89179	0.00432835
								RAB3D	1.90156	1.46e-05
								PCGF6	-0.646089	0.00121372
								PCK2	-0.6632	0.000230083
								PCNX2	0.658777	0.000223627
								PCOLCE	0.573583	0.00534984
								CYP24A1	1.90394	3.63e-21
								BEND5	1.90512	0.000100644
								EMX2OS	1.91408	0.000255255
								PCYT2	-0.567639	2.66e-05
								PDCD2L	-0.886086	0.00191409
								CHRDL1	1.91592	7.6e-16
								PDE1B	1.52471	0.00891288
								FILIP1	1.91919	0.00440695
								CBR3-AS1	1.93024	0.00435424
								LDB2	1.93313	0.000381766
								KYNU	1.93324	6.85e-11
								SNCG	1.93651	1.15e-19
								PDE4DIP	0.655251	0.000131261
								EDNRA	1.93702	0.00405257
								PDE8A	0.54854	0.000242289
								ATOH8	1.93781	1.27e-08
								PDGFA	-0.710479	0.00175971
								PRKG1	1.9437	9.49e-17
								PDGFRA	0.659199	0.00356898
								PDIA3P1	-0.588391	0.00159805
								PDIA5	0.558737	0.000273467
								EMILIN1	1.95042	0.00157603
								HS3ST3A1	1.95076	4.73e-05
								PDLIM5	-0.795612	1.99e-10
								PDLIM7	-0.65595	1.8e-09
								PDP1	0.810035	4.88e-11
								LOC100506258	1.97576	0.000207191
								SERTM1	1.98153	0.00247199
								PEA15	-0.614058	8.28e-08
								CPT1A	1.98209	5.72e-06
								PEG3	0.567003	0.00222073
								AKAP6	1.9848	4.46e-08
								PEX6	-0.992814	0.00175728
								PFDN1	-0.597472	5.91e-05
								PFDN2	-0.624262	0.00396651
								PFKFB3	-0.775898	3.81e-13
								HSPA1L	1.98569	6.75e-05
								PFKL	0.790021	4.08e-06
								PFKP	0.777434	2.79e-05
								PGAM1	0.836683	6.09e-09
								POTEB3	1.9858	0.00630523
								NEBL	1.98689	1e-13
								PGRMC2	-0.546179	0.00012818
								PHETA2	-0.678606	0.000278477
								PHF21B	0.656427	0.0024206
								PHF23	-0.678546	7.43e-05
								PHKA1	0.996514	1.85e-07
								ITK	1.99377	6.28e-10
								PCDHA2	1.99379	0.000279693
								PHLPP1	0.836915	0.000118453
								CAVIN2	1.99413	2.11e-22
								UBE2QL1	1.9996	1.19e-05
								PIANP	0.81484	4.41e-05
								PIAS2	0.811836	0.000145142
								PID1	-0.529602	0.000824819
								PIK3AP1	0.636881	0.00221014
								PIK3IP1	-0.550686	0.00012777
								PIK3R1	0.982973	1.11e-09
								PIK3R3	0.584242	0.00112616
								MARCKS	2.00014	0.00616047
								PILRB	-0.663491	0.00853232
								PIM1	-0.786559	5.31e-07
								PIP5K1B	1.95147	0.00872156
								TSHZ2	2.00137	2.75e-16
								PITX1	-0.799825	0.00124589
								ANKRD29	2.00324	0.00138638
								RAPGEF3	2.00635	0.000131075
								LOC100506688	2.00717	0.00233139
								PKIB	-0.646346	0.00492245
								PLA2R1	0.813518	0.000729967
								PLAG1	0.666614	0.000713202
								PLAGL1	0.652811	0.000218382
								PLAT	0.575811	7.07e-07
								PLCB1	0.577558	0.0014171
								PLCB2	0.72492	4.42e-05
								CCDC144CP	2.00751	0.00416102
								PLCE1	0.758777	0.000206808
								PLCG2	0.789015	1.55e-05
								PACSIN1	2.00778	0.00507961
								PLD1	0.547698	0.00193829
								PLD2	0.596156	0.00976402
								DAPK1	2.00906	0.00106145
								SYT7	2.01014	9.36e-12
								FHAD1	2.02094	0.00104547
								PLEKHG3	-0.620188	1.11e-05
								PLEKHG5	0.966124	2.32e-06
								PLEKHH1	0.581758	0.00201993
								RAB37	2.02227	0.000190143
								PLEKHO1	-0.598445	0.00212247
								PLIN2	0.793224	0.000128119
								PLOD1	0.598293	4.99e-05
								PLOD2	0.787294	0.00029769
								PLP2	-0.610587	0.000159886
								GPM6A	2.02904	3.73e-07
								LRRC7	2.02948	0.000586686
								MMP12	2.03417	1.84e-06
								KCTD8	2.04579	4.04e-05
								PLSCR1	-0.58105	0.00238343
								DIRC3	2.04677	0.00228916
								SEPTIN4	2.0468	8.76e-07
								HPCAL4	2.05265	8.67e-12
								HTR3A	2.053	2.98e-07
								PML	-0.553478	0.00366606
								LOC100507351	2.05439	2.72e-10
								POSTN	2.05903	0.000923573
								PPP2R2B	2.06057	0.000468664
								PNMA1	-0.528293	9.61e-07
								DEPTOR	2.06099	1.02e-08
								PNO1	-0.561955	0.000581141
								PNP	-0.630182	0.000183694
								PNPLA3	-0.847282	0.000548529
								PNRC1	0.94169	9.42e-10
								PODNL1	-0.993021	1.51e-07
								POLD4	-0.731839	0.00365168
								POLE4	-0.671792	0.00384262
								POLR1C	-0.538175	0.000783444
								POLR2K	-0.544642	0.00375996
								POLRMT	-0.62278	2.95e-06
								POP5	-0.648237	0.00363109
								FRMPD1	2.06289	0.000458641
								SCEL	2.06311	2.33e-10
								POTEG	1.16168	0.00968643
								PPAN	-0.605531	8.97e-05
								FRRS1L	2.06566	8.72e-05
								PPARG	0.966692	5.62e-06
								PPFIA3	0.705222	0.000213324
								MBP	2.07368	3.25e-06
								PPFIBP1	0.871853	2.07e-05
								PPIC	-0.58382	0.00227508
								PPIF	-0.595266	0.00258975
								PPM1D	0.6414	1.55e-05
								EP300-AS1	2.07612	8.29e-05
								PPP1R13B	0.823401	1.24e-05
								PPP1R14B	-0.630138	0.00135373
								PPP1R14C	-0.628978	0.00203202
								KCNIP1	2.0838	0.00304367
								PPP1R18	-0.695114	1.86e-05
								ADAMTSL4	2.08563	5.97e-18
								LINC01315	2.08715	0.000153539
								PPP1R3B	-0.506058	0.00216348
								CERKL	2.09648	8.05e-05
								PPP1R3E	0.812096	0.00891248
								C3	2.10255	6.3e-12
								PPP2R2C	0.568659	4.07e-06
								PPP2R5B	0.560833	0.00478926
								STRA6	2.10319	1.35e-29
								PRELID1	-0.659157	0.000632387
								CDH23	2.10509	0.000116719
								PRELID3B	-0.512201	0.00497164
								PREX1	0.958132	4.22e-07
								CDH8	2.11203	8.76e-15
								PRIMA1	2.52174	0.00699026
								PRKAA2	0.708046	8.01e-05
								PRKAB2	-0.591682	2.33e-07
								PRKACB	-0.720323	8.48e-08
								PRKCA	-0.993759	8.75e-06
								PRKCE	0.564302	8.3e-05
								PRKCQ-AS1	-0.710847	0.00773217
								VWA1	2.12387	0.000459488
								SRGN	2.14654	4.13e-06
								PRLR	0.84705	0.0040613
								PRORP	-0.780749	0.000214565
								PROS1	0.647489	1.05e-05
								PDE9A	2.14868	1.48e-08
								LOC100506474	2.15173	0.00225001
								PRR16	-0.653323	0.00297082
								PRR36	0.644246	0.00545031
								ARRDC4	2.15698	9.17e-17
								TNS4	2.16344	8.02e-05
								CACNA1A	2.17413	1.24e-10
								CACNA2D2	2.17626	8.21e-07
								IFI27	2.18125	0.000779854
								PSAT1	-0.611418	0.000748542
								NOS1	2.18345	8.14e-05
								PSMA5	-0.517254	0.00580654
								OCA2	2.18709	9.94e-05
								PSMC1	-0.516733	0.00592051
								PSMC6	-0.610053	0.00065
								PSMG1	-0.73041	0.0076279
								PSTPIP2	0.709805	0.000482768
								PTCH1	0.668894	0.00115885
								PTCHD4	-0.564911	0.00931114
								CHAT	2.18841	2.18e-07
								PITX2	2.18982	7.8e-10
								ARHGEF4	2.19189	1.09e-05
								TREM1	2.19311	2.13e-05
								PTHLH	-0.751286	0.00100944
								PTPN5	3.74849	0.00747284
								PTPN7	-0.607791	0.00229823
								OAS1	2.1979	4.32e-07
								PTPRF	0.967317	6.35e-06
								PTPRG	0.627279	0.0008331
								TMEM74B	2.19986	1.79e-09
								PTPRJ	0.68879	1.63e-05
								PTPRM	0.577195	0.00604152
								PTPRN	-0.509253	6.46e-06
								PTPRS	0.871778	2.19e-05
								PTS	-0.628519	0.00529206
								PUM3	-0.584837	0.00614616
								PXYLP1	0.531279	0.00284612
								CPNE5	2.21025	1.04e-05
								QTRT1	-0.809932	0.000241886
								R3HDM2	0.599812	0.000488811
								PDE4C	2.21787	0.00175815
								LINGO1	2.22731	7.21e-05
								SIPA1L2	2.22975	3.38e-06
								RAB2A	-0.524763	4.38e-05
								KLRC2	2.23263	1.48e-08
								C6orf223	2.23633	0.00204768
								MAN1C1	2.23829	1.85e-08
								RAB3B	0.595851	0.000616577
								ARMC3	2.24138	0.00239097
								RAB4B	-0.56067	0.0058373
								RAB5IF	-0.541272	0.0011693
								RAB6B	0.740359	1.21e-05
								RABEPK	-0.525467	0.00835021
								RABGGTB	-0.566118	0.00466522
								RAD18	-0.70749	2.61e-06
								CFLAR-AS1	2.24452	0.00300953
								NEXMIF	2.24598	0.00310753
								GDF15	2.25149	3.5e-11
								EPYC	2.27966	0.000987198
								RANGAP1	-0.558865	9.89e-06
								RAP1GAP	0.978529	5.16e-08
								RAPGEF2	0.776834	0.00412496
								ABCA1	2.2901	1.67e-26
								FBLN7	2.2948	2.22e-07
								METTL7A	2.2952	1.02e-18
								RAPGEF6	0.524435	0.0069629
								RARA	-0.787455	2.98e-05
								RARA-AS1	-0.969193	0.00131087
								PPP1R1A	2.29902	4.73e-07
								ISM2	2.30198	9.25e-06
								FAM162A	2.31975	2.26e-15
								RASAL1	0.672721	0.000235738
								LONRF2	2.32214	2.65e-18
								CLEC3A	2.3304	7.43e-05
								RASSF4	0.517875	0.00171234
								RASSF7	-0.786757	0.00128508
								RASSF8	0.712877	5.97e-06
								RBM12B	0.569608	0.000668214
								RBM33	0.581493	0.0017516
								RBM47	0.659033	0.0071417
								LINC02762	2.33086	6.55e-05
								RCAN2	0.586308	0.00703231
								RCC2	-0.528755	7.4e-07
								RCN1	-0.593079	0.000442487
								BAALC	2.33345	0.000108374
								RDH11	-0.68994	3.05e-05
								RDX	0.571749	9.23e-07
								REEP3	-0.576636	1.49e-05
								REEP5	-0.54422	0.00230307
								REEP6	0.874784	0.000482633
								REXO2	-0.766446	1.72e-05
								RFLNB	-0.669766	4.18e-05
								RFPL4AL1	-0.603329	0.00286415
								PDE4B	2.33507	4.46e-21
								RGL1	0.900981	5.71e-06
								CA12	2.35905	2.43e-16
								RGMA	-0.632757	0.000490547
								RASGEF1B	2.36201	1.05e-15
								MMRN2	2.36253	0.000245015
								ZSWIM5	2.36496	3.09e-07
								RHOB	-0.801329	1.51e-07
								RIC1	0.770616	0.000443447
								TJP3	2.36526	2.36e-10
								FAM131C	2.3661	8.44e-07
								PPFIA4	2.36759	7.23e-16
								PPP1R3C	2.36833	7.4e-26
								RIPOR1	-0.614843	8.01e-05
								RIPOR2	0.779933	0.00109318
								BMP4	2.36842	5.22e-26
								SLC18A3	2.36983	1.21e-11
								MAP2K6	2.37602	3.32e-19
								RND2	0.71873	0.000265758
								RNF144A	0.767894	1.34e-07
								RNF152	0.74208	0.000396078
								TTLL6	2.37668	2.09e-05
								RNF207	0.561338	0.00793661
								ROR2	0.91877	0.00539418
								F10	2.38021	0.00594559
								RORC	2.95688	0.0088134
								RPL22L1	-0.802791	0.000115465
								KCNJ16	2.38573	1.14e-05
								RPP40	-0.527894	0.00602357
								RPSAP58	-0.763691	0.000421314
								RRAGD	0.52897	0.00948691
								RRAS2	-0.599012	0.000218691
								RRP1	-0.512254	0.00866505
								RRP12	-0.779788	4.05e-09
								RRP36	-0.57082	0.00148288
								RRP9	-0.773596	0.00161341
								RRS1	-0.709213	5.56e-05
								CTNNA3	2.39819	2.07e-06
								DNAH2	2.40382	1.88e-09
								RSRP1	0.579959	1.17e-05
								RTKN	-0.548616	0.00528627
								RTL5	0.580381	0.00717597
								RTN1	-0.960953	7.06e-05
								RTN4	-0.534017	8.89e-06
								RUBCNL	1.4112	0.0093805
								RUNDC1	-0.751682	1.08e-07
								PALMD	2.4105	0.00201341
								C2orf72	2.41096	1.51e-05
								WIPF3	2.41395	1.31e-06
								S100A11	-0.547011	9.7e-05
								S100A16	-0.901365	1.12e-06
								NOD2	2.42017	1.28e-06
								S100A4	0.943002	8.92e-06
								GPC3	2.42255	2.98e-07
								SYT4	2.44408	0.00348907
								PDK1	2.44442	1.38e-25
								GRIK4	2.44588	1.56e-05
								SAMD12	0.81267	0.00253626
								UPK1A	2.44768	3.69e-06
								TXNDC2	2.46087	0.000255041
								LINC00898	2.46623	6.73e-09
								SARM1	0.928776	0.00152981
								SASH1	0.76983	0.000192445
								SBDS	-0.795601	1.03e-05
								SBDSP1	-0.790899	1.64e-05
								SBF2	0.792676	0.00300817
								SC5D	-0.528438	9.51e-06
								SCAI	0.798318	0.000556034
								SCD	-0.640978	6.59e-06
								RIMKLA	2.4729	2.24e-09
								BST2	2.47925	3.4e-11
								CNTNAP1	2.4825	4.96e-38
								MAPT	2.48435	1.32e-11
								SCRT1	2.48512	0.00548392
								PTPRD	2.4875	0.000447637
								SCN8A	0.653819	0.00103296
								PFKFB4	2.51051	2.31e-16
								MME	2.52038	0.000347765
								SCUBE3	0.700508	0.00819551
								PRSS23	2.52127	6.17e-09
								ARHGDIB	2.52426	2.64e-13
								SDC2	-0.53533	0.00183119
								SDK1	0.912521	0.00110993
								PREX2	2.52593	5.76e-06
								SEC16B	3.87336	0.00694602
								PPP1R1B	2.53892	4.41e-10
								SELENOM	-0.784234	0.000547894
								PNMA3	2.54954	0.000101232
								SELENOS	-0.682458	0.000408672
								ERBB4	2.55718	0.000356424
								SEMA3B	0.689446	0.00121714
								SEMA3F	0.662627	3.11e-06
								GRID2IP	2.55953	0.000132082
								DLX3	2.57421	0.000538362
								SEMA4D	0.5869	0.000147785
								CARD14	2.58333	5.29e-06
								NTRK2	2.58411	5.22e-08
								GPR160	2.58743	2.86e-06
								NEFH	2.59077	0.000151942
								GPRIN2	2.59761	0.000626404
								SEPHS2	-0.574886	2.39e-05
								SEPTIN14	0.792059	0.00974761
								COLEC12	2.60606	1.16e-21
								PAG1	2.60867	1.1e-31
								SEPTIN6	0.63481	3.47e-05
								PDE3A	2.61498	1.77e-18
								SERPINA1	-0.881083	1.25e-07
								BPIFB4	2.62197	1.83e-11
								SERPINB1	0.770101	1.47e-07
								THSD7A	2.62516	4.34e-07
								ATP2B2	2.62979	3.62e-07
								SERPINE2	-0.996916	3.37e-11
								PLPPR4	2.64367	3.96e-05
								SERPING1	0.80793	1.04e-05
								SERPINH1	-0.61661	5.25e-11
								SERTAD3	-0.689648	0.00030086
								SERTAD4-AS1	-0.828647	0.00460402
								LDHD	2.64807	3.71e-05
								SESN2	0.661444	6.8e-06
								SESN3	0.620022	0.00215719
								SET	-0.53285	8.46e-05
								MRAP2	2.6628	0.00108025
								SETD9	-0.561491	0.00293762
								LIMS3	2.66288	5.94e-12
								KLHL38	2.6914	0.00404451
[truncated: 539 more rows]
